# Supplementary material for: Monovalent metal ion binding promotes the first transesterification reaction in the spliceosome
Source: Nat Commun. 2023 Dec 20;14:8482. doi: 10.1038/s41467-023-44174-2 (PMC10733407; doi:10.1038/s41467-023-44174-2)
Supplement: Supplementary file 4 — Supplementary Data 1 [file 41467_2023_44174_MOESM4_ESM.xlsx]

## Sheet: Pre-mRNA-splicing factor 8
Pre-mRNA-splicing factor 8
GLU A 133
GLU A 137
HIE A 138
HIP A 146
ASP A 148
ASP A 157
HIE A 170
GLU A 177
HIE A 181
GLU A 184
GLU A 188
HIE A 194
GLU A 204
GLU A 210
GLU A 227
ASP A 230
HIE A 233
ASP A 243
ASP A 244
ASP A 245
GLU A 246
GLU A 252
HIP A 254
GLU A 256
GLU A 259
ASP A 262
ASP A 269
ASP A 272
ASP A 273
GLU A 274
ASP A 278
ASP A 282
GLU A 287
GLU A 288
ASP A 289
ASP A 304
GLU A 307
ASP A 320
GLU A 321
ASP A 324
ASP A 332
GLU A 353
GLU A 359
GLU A 360
GLU A 361
GLU A 362
ASP A 363
GLU A 366
ASP A 371
GLU A 382
HIE A 389
ASP A 414
GLU A 415
GLU A 416
ASP A 418
ASP A 425
HIP A 433
ASP A 451
GLU A 456
ASP A 457
GLU A 464
GLU A 465
GLU A 466
GLU A 467
ASP A 475
HIP A 481
ASP A 498
HIP A 509
ASP A 511
GLU A 512
GLU A 513
GLU A 533
HIE A 535
HIE A 542
ASP A 563
GLU A 566
HIE A 576
HIE A 584
HIE A 592
ASP A 594
GLU A 609
HIE A 620
GLU A 624
ASP A 634
HIE A 636
ASP A 645
ASP A 651
HIE A 654
HIE A 659
HIE A 675
ASP A 682
HIE A 685
GLU A 723
GLU A 735
GLU A 740
ASP A 751
ASP A 755
GLU A 757
ASP A 764
ASP A 765
GLU A 768
GLU A 772
HIE A 785
GLU A 788
ASP A 800
GLU A 813
ASP A 821
HIE A 828
GLU A 832
HIE A 839
GLU A 841
GLU A 860
GLU A 862
GLU A 873
GLU A 877
GLU A 878
GLU A 888
GLU A 891
ASP A 908
GLU A 917
ASP A 918
ASP A 921
GLU A 933
GLU A 935
GLU A 936
GLU A 941
GLU A 942
ASP A 945
HIE A 948
ASP A 949
ASP A 968
GLU A 973
ASP A 985
GLU A 988
ASP A 992
ASP A 996
GLU A 1002
ASP A 1004
ASP A 1017
GLU A 1019
GLU A 1037
ASP A 1040
GLU A 1051
GLU A 1056
GLU A 1059
ASP A 1062
ASP A 1075
ASP A 1080
ASP A 1094
HIE A 1097
ASP A 1122
GLU A 1129
ASP A 1133
GLU A 1143
GLU A 1151
GLU A 1153
HIE A 1156
ASP A 1166
HIP A 1173
GLU A 1175
GLU A 1176
ASP A 1177
GLU A 1178
GLU A 1180
GLU A 1181
ASP A 1184
GLU A 1185
GLU A 1189
ASP A 1192
GLU A 1196
ASP A 1210
ASP A 1219
GLU A 1229
GLU A 1244
GLU A 1266
GLU A 1276
GLU A 1277
ASP A 1282
GLU A 1283
ASP A 1287
ASP A 1290
GLU A 1291
GLU A 1306
GLU A 1307
GLU A 1308
ASP A 1313
GLU A 1348
GLU A 1354
ASP A 1358
GLU A 1364
GLU A 1393
HIE A 1404
ASP A 1411
ASP A 1419
HIE A 1424
HIE A 1431
GLU A 1432
ASP A 1433
GLU A 1434
GLU A 1448
GLU A 1450
ASP A 1453
GLU A 1460
GLU A 1467
GLU A 1478
GLU A 1479
GLU A 1481
ASP A 1485
ASP A 1498
HIE A 1500
ASP A 1505
HIE A 1508
GLU A 1513
GLU A 1520
HIE A 1531
HIE A 1532
ASP A 1533
ASP A 1545
GLU A 1554
GLU A 1558
HIE A 1559
GLU A 1571
GLU A 1576
GLU A 1582
ASP A 1583
HIE A 1592
ASP A 1628
HIE A 1635
HIE A 1652
HIE A 1658
GLU A 1659
ASP A 1664
ASP A 1670
GLU A 1672
ASP A 1674
GLU A 1679
GLU A 1684
HIE A 1687
ASP A 1700
GLU A 1704
HIP A 1707
GLU A 1708
GLU A 1710
HIE A 1718
GLU A 1719
ASP A 1722
ASP A 1735
ASP A 1742
ASP A 1744
HIP A 1746
ASP A 1747
ASP A 1758
ASP A 1762
ASP A 1778
ASP A 1785
GLU A 1817
GLU A 1832
GLU A 1842
ASP A 1847
ASP A 1853
ASP A 1854
HIE A 1863
GLU A 1867
HIE A 1888
HIE A 1895
GLU A 1915
GLU A 1916
GLU A 1927
GLU A 1928
ASP A 1942
GLU A 1945
HIP A 1947
ASP A 1950
GLU A 1960
ASP A 1972
ASP A 1976
GLU A 1983
ASP A 1993
ASP A 1994
ASP A 1997
GLU A 2019
GLU A 2020
ASP A 2029
HIP A 2038
ASP A 2045
GLU A 2046
GLU A 2052
ASP A 2057
GLU A 2062
GLU A 2078
ASP A 2081

## Sheet: Splicing factor YJU2
Splicing factor YJU2
GLU D 3
ASP D 14
GLU D 19
GLU D 21
HIE D 38
GLU D 53
GLU D 56
GLU D 69
GLU D 73
ASP D 77
ASP D 100
ASP D 105
GLU D 109

## Sheet: Pre-mRNA-splicing factor CWC25
Pre-mRNA-splicing factor CWC25
ASP F 4
GLU F 24
GLU F 26
ASP F 28
GLU F 32
GLU F 42
GLU F 44
GLU F 46
GLU F 48
GLU F 51

## Sheet: CLF1 isoform 1
CLF1 isoform 1
ASP S 36
ASP S 39
GLU S 41
GLU S 42
GLU S 45
GLU S 53
GLU S 55
ASP S 64
GLU S 75
GLU S 77
HIE S 79
ASP S 80
GLU S 89
ASP S 95
ASP S 107
GLU S 109
HIP S 117
ASP S 133
GLU S 143
GLU S 144

## Sheet: BJ4_G0054360.mRNA.1.CDS.1
BJ4_G0054360.mRNA.1.CDS.1
GLU J 124
HIP J 126
HID J 138
ASP J 148
ASP J 151
GLU J 153
ASP J 161
ASP J 168
HID J 181
ASP J 187
ASP J 192
HIP J 194
GLU J 202
ASP J 203
ASP J 210
GLU J 212
ASP J 219
HID J 223
HIE J 233
ASP J 237
ASP J 245
ASP J 252
HID J 265
ASP J 278
ASP J 287
ASP J 294
HIE J 306
HID J 307
HIE J 317
GLU J 320
ASP J 329
ASP J 330
GLU J 338
GLU J 346
GLU J 348
ASP J 361
ASP J 362
ASP J 369
ASP J 377
HIP J 382
GLU J 391
GLU J 397
GLU J 399
ASP J 408
GLU J 418
ASP J 420
ASP J 429
GLU J 430
GLU J 435
GLU J 437

## Sheet: Y55_G0042700.mRNA.1.CDS.1
Y55_G0042700.mRNA.1.CDS.1
GLU O 17
ASP O 18
HIE O 31
GLU O 49
GLU O 54
GLU O 64
GLU O 68
GLU O 69
ASP O 70
ASP O 75
GLU O 79
ASP O 89
GLU O 100
GLU O 107
GLU O 147
GLU O 148
GLU O 150
GLU O 154
GLU O 173
GLU O 177
GLU O 178
GLU O 184
GLU O 190
ASP O 210
ASP O 212
GLU O 215
ASP O 216
GLU O 220
ASP O 229
GLU O 233
ASP O 234
GLU O 242
GLU O 245
