# Supplementary material for: Monovalent metal ion binding promotes the first transesterification reaction in the spliceosome
Source: Nat Commun. 2023 Dec 20;14:8482. doi: 10.1038/s41467-023-44174-2 (PMC10733407; doi:10.1038/s41467-023-44174-2)
Supplement: Supplementary file 7 — Source Data [file 41467_2023_44174_MOESM7_ESM.xlsx]

## Sheet: Figure 2
K+
RC	dW/dξ (kcal/mol)	std dW/dξ (kcal/mol)
-1.4	1.93	1.08734
-1.2	10.44	1.55604
-1	16.38	1.211
-0.8	23.085	1.25
-0.6	28.28	1.38
-0.4	-9.95	0.926961
-0.2	-6.53091	1.17964
0	0.284	1.45
0.2	8.2	1.48
0.4	7.5	1
0.6	-31.77	1.61
0.8	-24.5	1.3
1	-25.1	0.923575
1.2	-14.8	4.2
1.4	-8.35	1.8
1.6	-2.329	1.54281

## Sheet: Figure 4
Li+
RC	dW/dξ (kcal/mol)	std dW/dξ (kcal/mol)
-1.4	6.288	0.924482
-1.2	14.2	1.304
-1	22.7	1.962
-0.8	28.044	1.04489
-0.6	25.1	1.10053
-0.4	-3.77	1.9183
-0.2	-6.08954	0.960699
0	5.76	0.6334
0.2	9.5	1.579
0.4	8.09384	1.579
0.6	-28.65	1.493
0.8	-23.83	0.813
1	-23.914	1.49232
1.2	-19.285	2.82
1.4	-10.03	2.135
1.6	-4.89333	0.978522
Data needed to obtain the free energy profile in the presence of the K+ ion are available in sheet Figure 2.

## Sheet: Figure 5
		HB1				HB2
		RC=-1.4	(K+)			RC=0.6	(K+)
		Step	Distance(nm)	Angle(deg)		Step	Distance(nm)	Angle(deg)
		0	0.230295	116.57		0	0.151105	133.346
		1	0.220628	121.443		1	0.15603	119.135
		2	0.219227	126.475		2	0.162387	119.049
		3	0.213107	127.277		3	0.172498	123.525
		4	0.214889	126.338		4	0.167308	119.861
		5	0.213523	123.643		5	0.182232	126.66
		6	0.212579	124.639		6	0.17783	115.448
		7	0.211835	125.609		7	0.193513	117.371
		8	0.209287	128.418		8	0.189746	106.066
		9	0.209925	130.913		9	0.195423	111.837
		10	0.206709	133.582		10	0.189154	105.698
		11	0.206937	137.907		11	0.186683	118.187
		12	0.205061	135.633		12	0.172345	117.691
		13	0.208657	133.064		13	0.175987	128.964
		14	0.206377	127.317		14	0.170302	124.615
		15	0.205541	128.661		15	0.19159	118.633
		16	0.195772	130.648		16	0.216838	97.8053
		17	0.193893	136.283		17	0.242876	87.93
		18	0.183255	144.967		18	0.263332	77.1878
		19	0.186191	150.686		19	0.266132	78.3445
		20	0.189619	149.539		20	0.264734	80.0983
		21	0.19616	149.28		21	0.25502	88.1692
		22	0.206781	138.436		22	0.232538	100.794
		23	0.222792	126.075		23	0.216185	110.035
		24	0.23813	114.075		24	0.211072	110.811
		25	0.254649	102.899		25	0.217829	101.174
		26	0.269199	93.0965		26	0.241534	84.3742
		27	0.280818	84.0141		27	0.253793	75.4894
		28	0.288751	77.6118		28	0.255406	75.4174
		29	0.296884	70.6714		29	0.257131	76.5516
		30	0.30204	65.1549		30	0.255757	80.592
		31	0.30776	59.2171		31	0.257763	82.0732
		32	0.308587	55.1401		32	0.25875	83.9352
		33	0.3096	52.2383		33	0.266916	79.3806
		34	0.307482	51.8529		34	0.280565	72.1293
		35	0.305013	52.9899		35	0.290312	66.1805
		36	0.301476	55.5663		36	0.285115	67.5159
		37	0.295615	59.5117		37	0.28131	68.3793
		38	0.292179	63.1456		38	0.258581	80.67
		39	0.287822	67.5989		39	0.245065	85.2828
		40	0.285528	71.0824		40	0.234356	93.6406
		41	0.280228	75.9603		41	0.235522	88.5289
		42	0.273827	80.8439		42	0.250131	80.28
		43	0.26413	88.5176		43	0.269551	67.8059
		44	0.25496	96.6038		44	0.282503	59.7604
		45	0.246645	106.85		45	0.293725	56.672
		46	0.239247	116.911		46	0.273533	68.6131
		47	0.232235	126.825		47	0.263949	74.9091
		48	0.22792	137.228		48	0.248383	86.7786
		49	0.222314	145.541		49	0.246647	84.5007
		50	0.223068	148.082		50	0.256971	80.0842
		51	0.223296	140.181		51	0.276863	68.5596
		52	0.229188	130.601		52	0.294375	58.7469
		53	0.227048	124.517		53	0.308274	53.1011
		54	0.229332	119.06		54	0.296113	59.1139
		55	0.235862	108.238		55	0.286172	66.9251
		56	0.248542	95.3023		56	0.254332	86.9492
		57	0.259636	84.77		57	0.231963	98.277
		58	0.265856	78.3844		58	0.214516	111.118
		59	0.26715	76.3161		59	0.202456	113.289
		60	0.270183	74.0366		60	0.201453	110.061
		61	0.274707	72.424		61	0.205872	104.219
		62	0.278821	71.986		62	0.217607	93.5786
		63	0.277894	75.5372		63	0.226273	90.8374
		64	0.279181	77.9712		64	0.235083	85.0375
		65	0.284747	77.8345		65	0.240003	87.8073
		66	0.294366	74.7673		66	0.246401	84.5276
		67	0.302977	71.7575		67	0.251326	87.677
		68	0.308355	70.359		68	0.258051	82.1736
		69	0.312811	69.574		69	0.258947	84.8377
		70	0.316891	69.0263		70	0.261144	79.8259
		71	0.322274	67.8249		71	0.257164	84.3876
		72	0.32457	68.0498		72	0.260887	78.98
		73	0.327981	67.6888		73	0.26239	80.3108
		74	0.332386	66.0365		74	0.273652	71.7641
		75	0.3423	60.5603		75	0.271691	72.8895
		76	0.351355	53.7695		76	0.278177	68.9713
		77	0.358782	47.3115		77	0.26765	76.2785
		78	0.358925	43.9724		78	0.267572	76.1491
		79	0.355685	44.2151		79	0.261269	82.4891
		80	0.346179	49.1341		80	0.261507	80.151
		81	0.330786	58.3238		81	0.258358	82.6965
		82	0.311436	70.0777		82	0.260099	78.4587
		83	0.289898	83.0137		83	0.259348	79.0163
		84	0.27018	95.1423		84	0.257791	77.9722
		85	0.253791	108.067		85	0.243624	85.9118
		86	0.236853	121.53		86	0.228824	90.5573
		87	0.224665	136.515		87	0.211852	102.835
		88	0.214737	145.518		88	0.199284	107.845
		89	0.212584	147.004		89	0.1942	114.564
		90	0.211986	141.588		90	0.190518	115.573
		91	0.213748	137.093		91	0.197353	114.277
		92	0.218261	130.521		92	0.208292	106.189
		93	0.226007	122.481		93	0.233866	92.2161
		94	0.23498	115.739		94	0.254988	81.3284
		95	0.242744	111.149		95	0.270515	74.0302
		96	0.249521	110.276		96	0.272887	72.5416
		97	0.256239	108.325		97	0.270515	74.0303
		98	0.266231	105.339		98	0.272887	72.541
		99	0.276759	99.2257		99	0.261162	78.3066
		100	0.288241	93.8642		100	0.248801	84.6954
		101	0.297265	88.1775		101	0.233424	92.6046
		102	0.30393	84.0867		102	0.225167	98.9717
		103	0.308649	79.7772		103	0.217923	99.1209
		104	0.311402	75.9023		104	0.218782	101.017
		105	0.312316	73.1999		105	0.221957	91.8567
		106	0.312627	71.1477		106	0.23066	89.5233
		107	0.310738	70.5754		107	0.239854	80.7845
		108	0.308704	70.7232		108	0.237481	86.5092
		109	0.302879	73.4075		109	0.22767	90.065
		110	0.296491	76.2199		110	0.216029	106.728
		111	0.28721	80.9239		111	0.19593	115.815
		112	0.277586	85.5945		112	0.20282	126.836
		113	0.266798	91.9425		113	0.199561	117.894
		114	0.256454	98.0097		114	0.221612	109.781
		115	0.247805	103.459		115	0.241921	87.7118
		116	0.24269	106.711		116	0.263892	76.3006
		117	0.239849	107.684		117	0.28927	62.4707
		118	0.238684	109.034		118	0.284718	65.9655
		119	0.236394	109.4		119	0.277697	72.9125
		120	0.236785	110.159		120	0.261577	86.6911
		121	0.235181	109.573		121	0.25223	92.2225
		122	0.233037	110.186		122	0.260227	94.6204
		123	0.228813	110.606		123	0.278073	82.8723
		124	0.224788	112.604		124	0.294663	75.8756
		125	0.222099	115.525		125	0.315432	63.4142
		126	0.220275	118.894		126	0.308172	63.7001
		127	0.22146	123.472		127	0.301531	66.2093
		128	0.221377	127.492		128	0.275338	79.0521
		129	0.224008	132.178		129	0.252586	87.4644
		130	0.221618	134.949		130	0.240169	96.4702
		131	0.219103	139.515		131	0.235892	90.6606
		132	0.211341	143.453		132	0.243006	87.6983
		133	0.208676	146.238		133	0.258737	74.8401
		134	0.20432	144.021		134	0.268126	70.5745
		135	0.20585	139.009		135	0.28146	64.9234
		136	0.203934	133.226		136	0.270639	72.3423
		137	0.203109	128.128		137	0.261193	77.6701
		138	0.20356	122.053		138	0.239787	93.1938
		139	0.207287	115.153		139	0.225806	97.577
		140	0.210324	111.797		140	0.223128	101.353
		141	0.204526	113.751		141	0.221507	96.4145
		142	0.197005	121.143		142	0.223821	92.8295
		143	0.188371	128.345		143	0.227753	86.7865
		144	0.184561	139.347		144	0.237834	79.5324
		145	0.181194	149.817		145	0.242757	77.5928
		146	0.186594	160.281		146	0.244556	77.7315
		147	0.191862	163.272		147	0.240013	83.8191
		148	0.205483	153.744		148	0.23419	87.8618
		149	0.220065	138.987		149	0.232043	94.8617
		150	0.242546	121.63		150	0.233347	91.056
		151	0.266382	105.521		151	0.237657	93.0027
		152	0.291621	90.44		152	0.24251	84.5835
		153	0.313304	78.2411		153	0.249437	82.2248
		154	0.328792	68.7266		154	0.263091	72.2502
		155	0.332191	65.117		155	0.266884	72.1038
		156	0.327812	66.3662		156	0.274203	70.4823
		157	0.313433	73.4121		157	0.263828	80.5605
		158	0.296141	82.0867		158	0.257562	85.3532
		159	0.278069	92.1199		159	0.250357	93.997
		160	0.264886	98.7032		160	0.248134	93.2251
		161	0.258576	102.952		161	0.251471	92.6069
		162	0.259614	101.937		162	0.257151	87.567
		163	0.26732	98.6527		163	0.271739	78.5845
		164	0.276036	95.5395		164	0.283637	70.1843
		165	0.284016	93.773		165	0.294095	61.894
		166	0.290161	93.4759		166	0.294123	59.507
		167	0.293222	94.4476		167	0.293242	59.4868
		168	0.293717	96.7983		168	0.283615	64.3919
		169	0.292944	97.5915		169	0.272541	70.7053
		170	0.296409	94.6644		170	0.258314	78.6259
		171	0.304968	85.5723		171	0.24749	82.5222
		172	0.315374	75.435		172	0.241457	88.013
		173	0.32274	66.7722		173	0.243426	83.5026
		174	0.31923	64.5536		174	0.245815	84.1586
		175	0.307492	68.3496		175	0.251756	76.899
		176	0.284762	79.583		176	0.248746	79.5784
		177	0.258338	95.2447		177	0.253073	75.4102
		178	0.23247	115.964		178	0.250694	80.1841
		179	0.213073	137.667		179	0.254807	78.294
		180	0.203407	158.832		180	0.254131	83.0014
		181	0.20357	170.434		181	0.259927	80.5473
		182	0.204521	168.834		182	0.26868	80.1265
		183	0.209154	154.076		183	0.283302	74.4217
		184	0.219543	132.277		184	0.294547	71.0476
		185	0.238969	111.158		185	0.30058	68.5034
		186	0.260817	91.9502		186	0.289354	73.7927
		187	0.277687	79.9039		187	0.276343	79.12
		188	0.285864	74.801		188	0.255656	90.2284
		189	0.280175	79.8824		189	0.241781	96.4437
		190	0.264944	90.9264		190	0.232829	100.472
		191	0.246566	106.197		191	0.228557	104.197
		192	0.232052	118.602		192	0.221944	104.492
		193	0.225462	127.857		193	0.23124	104.451
		194	0.219282	133.355		194	0.244417	92.4592
		195	0.219684	133.049		195	0.261177	86.992
		196	0.226318	126.464		196	0.277697	75.3469
		197	0.239442	115.542		197	0.277517	75.6525
		198	0.257964	103.729		198	0.279064	72.9862
		199	0.275602	92.2234		199	0.263473	82.4101
		200	0.291666	83.228		200	0.247327	86.6151
		201	0.306023	75.5372		201	0.227354	100.751
		202	0.316762	71.1336		202	0.203817	104.772
		203	0.324297	69.089		203	0.194874	114.867
		204	0.323835	71.3827		204	0.186544	110.96
		205	0.321726	73.7024		205	0.198201	109.069
		206	0.322067	74.0645		206	0.207869	100.592
		207	0.32715	72.3732		207	0.220533	96.631
		208	0.332191	71.4776		208	0.229162	93.0653
		209	0.335428	71.6616		209	0.238322	90.0721
		210	0.337837	71.5495		210	0.244974	89.8037
		211	0.340124	70.4503		211	0.249054	87.602
		212	0.339727	70.3464		212	0.247598	90.3634
		213	0.331762	73.99		213	0.242694	89.0753
		214	0.320386	79.494		214	0.240281	91.6245
		215	0.307257	86.1616		215	0.241943	85.3538
		216	0.295729	90.8945		216	0.244584	86.118
		217	0.285616	96.5156		217	0.250907	79.2111
		218	0.274096	101.324		218	0.251546	81.4517
		219	0.267529	105.176		219	0.259754	75.9294
		220	0.263426	106.615		220	0.26389	77.493
		221	0.262538	107.278		221	0.276154	72.3342
		222	0.266384	104.714		222	0.27638	74.4829
		223	0.271404	100.108		223	0.278637	72.8296
		224	0.281607	93.7263		224	0.265456	80.6931
		225	0.292409	86.3315		225	0.253618	85.2045
		226	0.298524	82.7584		226	0.23619	97.6531
		227	0.303625	78.9253		227	0.221715	103.682
		228	0.307131	76.6132		228	0.212389	109.336
		229	0.310657	74.8235		229	0.209336	107.777
		230	0.310597	76.1387		230	0.216086	98.7822
		231	0.310085	77.9612		231	0.22773	91.27
		232	0.309594	79.7871		232	0.244908	78.7609
		233	0.312143	78.9165		233	0.251452	75.7709
		234	0.317876	75.3883		234	0.257204	72.021
		235	0.323819	70.8446		235	0.249528	77.7995
		236	0.332205	63.5801		236	0.238882	83.2749
		237	0.335821	56.785		237	0.229605	91.5346
		238	0.338512	50.592		238	0.221883	92.7108
		239	0.333248	48.7525		239	0.224282	93.4611
		240	0.330726	48.6416		240	0.234704	83.1577
		241	0.328257	49.1054		241	0.246693	78.137
		242	0.329008	49.812		242	0.266672	67.1796
		243	0.326868	53.9247		243	0.269629	66.9572
		244	0.322507	60.075		244	0.275331	66.1813
		245	0.322688	64.7709		245	0.262991	75.0565
		246	0.325616	66.9552		246	0.250213	82.588
		247	0.334686	64.7986		247	0.242536	91.7884
		248	0.342062	61.5529		248	0.243035	89.1087
		249	0.350924	57.4596		249	0.253521	86.4407
		250	0.355179	54.9471		250	0.271421	73.8242
		251	0.356629	53.9205		251	0.274887	71.9373
		252	0.353138	54.6442		252	0.282138	68.0615
		253	0.346956	56.0915		253	0.266508	78.0838
		254	0.341796	57.3336		254	0.251198	84.4818
		255	0.335863	58.9144		255	0.234711	98.8572
		256	0.33478	58.4889		256	0.221331	99.7797
		257	0.332349	57.9412		257	0.228168	100.959
		258	0.333308	56.5177		258	0.238326	86.7639
		259	0.332078	56.0205		259	0.25163	79.0629
		260	0.334222	55.4168		260	0.266484	66.5856
		261	0.334748	55.5416		261	0.256241	69.8913
		262	0.338782	54.4249		262	0.250133	72.102
		263	0.342725	52.9054		263	0.227278	89.2678
		264	0.345808	52.0515		264	0.207909	98.0019
		265	0.349951	51.4214		265	0.20265	113.245
		266	0.349789	51.9991		266	0.194093	111.283
		267	0.351777	52.0731		267	0.208313	110.565
		268	0.349267	53.0895		268	0.219492	94.6527
		269	0.349236	53.8641		269	0.239949	85.3047
		270	0.343484	56.4351		270	0.254162	73.8454
		271	0.3407	58.9053		271	0.249173	76.5737
		272	0.335682	62.1805		272	0.239764	79.4749
		273	0.334027	64.3508		273	0.216191	96.3131
		274	0.330097	67.6207		274	0.195004	107.16
		275	0.324467	71.6831		275	0.182221	124.386
		276	0.316277	76.693		276	0.167808	128.433
		277	0.308958	80.9861		277	0.1742	131.667
		278	0.305623	82.3586		278	0.168609	120.942
		279	0.304992	82.5186		279	0.186515	116.124
		280	0.306297	81.3805		280	0.195834	100.867
		281	0.306605	82.1371		281	0.21179	98.8142
		282	0.307984	81.9706		282	0.216095	93.6608
		283	0.310074	82.292		283	0.213699	102.494
		284	0.314888	80.7475		284	0.2048	106.548
		285	0.32035	78.8458		285	0.202576	119.344
		286	0.326947	75.9595		286	0.198428	120.862
		287	0.33447	72.0076		287	0.208958	121.472
		288	0.340967	67.8233		288	0.210316	115.64
		289	0.348261	62.6616		289	0.224061	106.19
		290	0.350754	58.9143		290	0.241368	93.3001
		291	0.35266	56.0428		291	0.267532	77.838
		292	0.345767	56.8079		292	0.280544	70.5117
		293	0.338397	59.2056		293	0.286758	65.8868
		294	0.325296	64.0382		294	0.278021	68.3771
		295	0.315602	67.5657		295	0.269831	70.5257
		296	0.305707	71.1279		296	0.253655	77.8304
		297	0.29943	73.0214		297	0.239137	81.952
		298	0.293453	75.268		298	0.227347	88.2615
		299	0.291636	75.8667		299	0.224506	84.1632
		300	0.295719	74.2742		300	0.225579	85.1775
		301	0.305549	70.9097		301	0.233276	78.2808
		302	0.322441	64.4661		302	0.239343	79.2824
		303	0.34091	56.683		303	0.256684	72.0557
		304	0.295719	74.2743		304	0.261641	74.1816
		305	0.305549	70.9097		305	0.267404	73.9614
		306	0.322441	64.4658		306	0.257606	84.8852
		307	0.34091	56.6828		307	0.251296	88.382
		308	0.364347	46.5096		308	0.251139	93.678
		309	0.379632	38.0784		309	0.253016	86.9767
		310	0.392242	32.7645		310	0.254424	85.9773
		311	0.391784	32.4521		311	0.258428	77.5235
		312	0.390525	35.1414		312	0.254719	79.153
		313	0.380086	41.1668		313	0.251793	77.8715
		314	0.368576	48.7121		314	0.238759	87.6009
		315	0.351726	57.6723		315	0.230984	89.5015
		316	0.336747	65.0502		316	0.230535	95.3459
		317	0.321366	72.0038		317	0.235556	91.3373
		318	0.306696	78.3175		318	0.247157	90.0085
		319	0.292601	83.7875		319	0.255906	84.0193
		320	0.279075	89.2273		320	0.257602	84.7464
		321	0.264835	93.7901		321	0.253352	84.2127
		322	0.249268	99.6405		322	0.23914	91.8439
		323	0.229823	105.249		323	0.223598	95.3839
		324	0.209569	115.624		324	0.208722	103.248
		325	0.186831	129.698		325	0.19601	105.033
		326	0.168119	152.372		326	0.187766	108.884
		327	0.158886	173.068		327	0.182937	108.882
		328	0.167856	166.554		328	0.18549	107.398
		329	0.165664	170.829		329	0.195236	104.804
		330	0.172435	167.766		330	0.209344	100.153
		331	0.183428	142.691		331	0.223455	97.4169
		332	0.204784	127.113		332	0.239227	91.4864
		333	0.214084	118.05		333	0.253163	86.7522
		334	0.220867	118.971		334	0.268639	78.1107
		335	0.218324	122.572		335	0.275705	74.3772
		336	0.216784	131.297		336	0.279586	71.5584
		337	0.212669	138.887		337	0.272483	75.0219
		338	0.208861	148.656		338	0.260776	80.1272
		339	0.203477	156.531		339	0.249463	86.9114
		340	0.19907	157.837		340	0.242469	88.3683
		341	0.196618	154.151		341	0.244104	88.9423
		342	0.193445	145.227		342	0.251457	81.9007
		343	0.195286	138.779		343	0.25213	83.038
		344	0.191147	135.09		344	0.255424	78.9952
		345	0.189636	138.631		345	0.254566	82.0006
		346	0.180924	144.357		346	0.259193	77.9223
		347	0.1814	153.056		347	0.257205	81.3826
		348	0.17325	160.778		348	0.261296	77.4553
		349	0.176249	164.593		349	0.262445	78.3362
		350	0.17303	158.045		350	0.269331	73.9285
		351	0.18227	148.762		351	0.270149	75.2063
		352	0.186198	138.596		352	0.272499	74.5294
		353	0.194681	134.975		353	0.266456	78.973
		354	0.193215	133.443		354	0.260281	81.5826
		355	0.194674	138.632		355	0.251837	85.1103
		356	0.187112	143.939		356	0.245668	87.1576
		357	0.188793	150.114		357	0.23922	87.9155
		358	0.182239	151.033		358	0.235661	90.4828
		359	0.184609	150.593		359	0.236918	85.6357
		360	0.178062	145.799		360	0.242856	82.5466
		361	0.179332	144.868		361	0.258697	70.7264
		362	0.168398	146.436		362	0.266756	65.6945
		363	0.165046	155.9		363	0.285382	57.6088
		364	0.155115	161.596		364	0.281162	60.3898
		365	0.160351	164.321		365	0.28646	61.8418
		366	0.153792	165.539		366	0.272275	71.6449
		367	0.158991	159.067		367	0.26579	76.7561
		368	0.160477	147.177		368	0.255035	85.2651
		369	0.161647	143.22		369	0.252167	86.3684
		370	0.155698	147.939		370	0.253704	83.7312
		371	0.148897	158.807		371	0.256846	78.9712
		372	0.151937	165.931		372	0.263575	71.4979
		373	0.155482	163.466		373	0.264462	68.8061
		374	0.165788	158.852		374	0.270743	65.0287
		375	0.175137	150.017		375	0.26361	69.7759
		376	0.191231	139.464		376	0.260574	72.5133
		377	0.205202	130.992		377	0.247207	83.3316
		378	0.215313	125.589		378	0.238511	86.9521
		379	0.220593	124.481		379	0.233873	93.8522
		380	0.218572	125.592		380	0.233238	89.8668
		381	0.216922	131.118		381	0.2377	88.4246
		382	0.207712	137.686		382	0.243263	81.0334
		383	0.202968	147.394		383	0.245088	79.7963
		384	0.189953	156.116		384	0.247083	77.2195
		385	0.18616	164.636		385	0.243134	80.6736
		386	0.176018	166.791		386	0.240944	82.3755
		387	0.176507	168.092		387	0.236338	86.6709
		388	0.169119	168.732		388	0.235121	88.4821
		389	0.171389	167.575		389	0.237069	88.8328
		390	0.167057	163.591		390	0.241457	87.6617
		391	0.171034	160.955		391	0.247506	82.8669
		392	0.166403	159.179		392	0.24713	81.7324
		393	0.168987	160.657		393	0.245864	78.8831
		394	0.163626	161.212		394	0.239997	80.7076
		395	0.165874	162.549		395	0.235322	80.8889
		396	0.159766	163.768		396	0.231901	85.1316
		397	0.161712	166.496		397	0.233513	83.9144
		398	0.156687	166.49		398	0.236894	87.1899
		399	0.160029	164.438		399	0.244956	84.5027
		400	0.158518	161.039		400	0.25451	86.4906
		401	0.165933	159.775		401	0.268432	81.7386
		402	0.167144	159.218		402	0.277234	81.6631
		403	0.175297	160.243		403	0.283489	79.3505
		404	0.178097	158.998		404	0.281049	80.9303
		405	0.187084	157.121		405	0.275327	81.5997
		406	0.190886	153.17		406	0.271745	80.8662
		407	0.200788	149.371		407	0.271398	78.0256
		408	0.206326	142.686		408	0.266897	77.3974
		409	0.2177	135.784		409	0.258477	78.8281
		410	0.224598	127.32		410	0.250941	81.4191
		411	0.233306	120.843		411	0.250481	80.4544
		412	0.2377	115.153		412	0.253291	80.2272
		413	0.241378	111.971		413	0.259728	76.5826
		414	0.241161	110.957		414	0.259808	78.0767
		415	0.236398	113.265		415	0.265074	74.0012
		416	0.228526	119.003		416	0.253291	80.2272
		417	0.218257	124.848		417	0.259728	76.5825
		418	0.211187	130.468		418	0.259808	78.077
		419	0.202383	132.599		419	0.265074	74.0007
		420	0.197994	134.195		420	0.263226	75.1933
		421	0.18786	135.435		421	0.268229	71.0512
		422	0.182755	137.037		422	0.263019	73.5909
		423	0.176303	135.38		423	0.264253	71.1245
		424	0.174856	133.862		424	0.255473	75.2254
		425	0.170141	134.718		425	0.253272	74.0632
		426	0.164802	143.885		426	0.246427	78.2977
		427	0.160603	151.843		427	0.244985	78.7694
		428	0.166493	151.651		428	0.242848	83.3146
		429	0.171287	143.909		429	0.244068	85.0105
		430	0.177824	139.748		430	0.244448	88.5754
		431	0.176437	138.756		431	0.248381	90.7445
		432	0.179275	139.694		432	0.256512	88.5523
		433	0.181224	137.856		433	0.270699	85.8283
		434	0.189526	135.387		434	0.291187	76.428
		435	0.194174	134.131		435	0.30351	72.0814
		436	0.19879	136.922		436	0.315842	66.615
		437	0.200139	139.466		437	0.309893	70.4743
		438	0.201564	141.703		438	0.300486	76.6361
		439	0.20012	141.052		439	0.284337	86.7564
		440	0.196879	142.049		440	0.268569	91.0219
		441	0.188752	143.308		441	0.260034	94.4071
		442	0.18432	143.082		442	0.256361	87.2945
		443	0.177056	142.311		443	0.258215	83.2103
		444	0.173603	140.949		444	0.263365	74.6164
		445	0.16807	142.841		445	0.258289	75.4809
		446	0.162553	149.285		446	0.252517	75.7968
		447	0.161873	150.039		447	0.235113	86.5354
		448	0.16631	144.572		448	0.217303	95.007
		449	0.175651	136.879		449	0.200594	109.779
		450	0.182892	131.456		450	0.186007	118.755
		451	0.191936	127.592		451	0.176809	129.563
		452	0.198639	123.492		452	0.169924	131.616
		453	0.204535	122.371		453	0.173883	127.166
		454	0.207603	120.295		454	0.184493	114.81
		455	0.208018	122.461		455	0.20423	98.8657
		456	0.202368	126.568		456	0.221288	88.7913
		457	0.194	136.14		457	0.237119	78.7867
		458	0.177543	152.152		458	0.240746	79.2334
		459	0.170212	163.23		459	0.241115	80.7775
		460	0.163555	169.381		460	0.238051	88.9232
		461	0.15841	173.762		461	0.235642	91.5504
		462	0.159343	160.117		462	0.240568	95.1201
		463	0.163838	153.031		463	0.246066	89.7234
		464	0.167561	149.904		464	0.254071	88.76
		465	0.168562	156.43		465	0.260629	83.1467
		466	0.168076	163.452		466	0.259178	86.9688
		467	0.172959	167.29		467	0.252919	88.3808
		468	0.174829	172.22		468	0.241909	98.3173
		469	0.181582	168.707		469	0.229562	102.185
		470	0.186934	159.477		470	0.227198	108.103
		471	0.194101	151.88		471	0.228142	105.762
		472	0.194864	151.314		472	0.237488	102.647
		473	0.191422	156.55		473	0.243314	99.0098
		474	0.189451	162.259		474	0.247206	96.394
		475	0.186924	164.932		475	0.246107	96.9441
		476	0.18747	162.907		476	0.24144	98.8626
		477	0.186909	159.025		477	0.236214	102.958
		478	0.188134	157.148		478	0.227032	105.309
		479	0.186189	157.357		479	0.219672	109.693
		480	0.184062	161.336		480	0.206887	111.1
		481	0.178881	167.32		481	0.201105	116.298
		482	0.177762	170.348		482	0.187906	117.593
		483	0.174105	173.972		483	0.184857	123.845
		484	0.17335	178.048		484	0.173665	123.476
		485	0.171748	174.521		485	0.175432	125.169
		486	0.17461	163.877		486	0.171225	119.965
		487	0.17777	154.991		487	0.176695	121.096
		488	0.17994	153.455		488	0.17141	121.093
		489	0.178164	154.538		489	0.172644	130.19
		490	0.180357	156.344		490	0.166114	134.689
		491	0.181727	153.739		491	0.17075	137.616
		492	0.184158	155.068		492	0.174054	133.611
		493	0.177574	159.342		493	0.17569	129.785
		494	0.17803	159.294		494	0.180517	125.519
		495	0.175421	152.87		495	0.182862	121.011
		496	0.177169	148.549		496	0.185623	121.034
		497	0.171191	149.237		497	0.183364	125.569
		498	0.167973	156.492		498	0.177319	135.13
		499	0.163327	162.269		499	0.180192	139.882
		500	0.165375	161.531		500	0.18551	135.452
		501	0.165663	157.816		501	0.204384	124.809
		502	0.166963	158.658		502	0.22966	104.98
		503	0.165798	160.306		503	0.265211	88.1737
		504	0.170239	156.992		504	0.30241	68.7864
		505	0.176516	149.376		505	0.317344	60.9798
		506	0.184064	144.969		506	0.323923	59.1202
		507	0.18486	144.876		507	0.301059	70.9401
		508	0.186435	149.969		508	0.270815	86.0378
		509	0.181751	156.453		509	0.247736	101.206
		510	0.184247	162.8		510	0.235452	102.209
		511	0.180454	164.685		511	0.242956	96.9862
		512	0.184919	161.757		512	0.254218	82.8058
		513	0.180775	155.99		513	0.26188	75.3101
		514	0.183544	155.965		514	0.266869	68.7185
		515	0.17469	158.348		515	0.25817	71.591
		516	0.17768	162.015		516	0.2512	74.3567
		517	0.170658	164.341		517	0.236531	84.407
		518	0.178217	162.254		518	0.227823	89.6704
		519	0.174132	162.382		519	0.223698	95.8493
		520	0.177528	168.316		520	0.22397	96.4122
		521	0.174158	163.815		521	0.227619	96.2949
		522	0.177417	163.637		522	0.23148	95.3961
		523	0.177995	154.335		523	0.237274	91.084
		524	0.179612	158.072		524	0.244007	87.9273
		525	0.170539	161.094		525	0.250617	81.8585
		526	0.172895	158.77		526	0.249501	82.5721
		527	0.164264	149.693		527	0.243917	82.8023
		528	0.172254	142.092		528	0.23176	91.1625
		529	0.154265	147.857		529	0.218996	95.9184
		530	0.151778	158.166		530	0.212195	103.491
		531	0.14767	157.945		531	0.212174	101.897
		532	0.151939	159.65		532	0.220043	101.656
		533	0.157505	154.878		533	0.233108	94.9203
		534	0.162628	154.449		534	0.255576	84.906
		535	0.177719	142.603		535	0.274143	75.4918
		536	0.183862	142.479		536	0.285047	70.0046
		537	0.190942	142.324		537	0.282535	71.2924
		538	0.198123	140.802		538	0.270257	77.238
		539	0.203706	136.861		539	0.255007	85.0407
		540	0.208956	136.549		540	0.240977	91.0069
		541	0.205069	142.176		541	0.233217	97.3725
		542	0.209049	143.751		542	0.226981	98.1071
		543	0.207406	145.295		543	0.234483	96.8068
		544	0.208703	144.638		544	0.24975	84.9178
		545	0.204803	148.411		545	0.266566	76.7649
		546	0.194426	161.569		546	0.281265	68.4342
		547	0.188774	163.947		547	0.282277	68.5114
		548	0.179447	169.033		548	0.279747	70.5285
		549	0.172497	168.849		549	0.266178	77.9676
		550	0.16909	162.251		550	0.25051	85.1556
		551	0.170683	150.51		551	0.230549	95.1462
		552	0.17075	146.504		552	0.217144	102.196
		553	0.164434	149.114		553	0.208782	103.709
		554	0.159848	154.9		554	0.207888	105.046
		555	0.156304	156.987		555	0.210686	98.9971
		556	0.160072	157.995		556	0.218448	97.1121
		557	0.155643	168.884		557	0.226902	89.9755
		558	0.161667	175.842		558	0.237366	87.9155
		559	0.164413	162.38		559	0.248516	82.5893
		560	0.180551	148.699		560	0.258653	81.0998
		561	0.183808	145.615		561	0.269258	77.1759
		562	0.191473	145.607		562	0.276878	75.3412
		563	0.195071	142.919		563	0.281994	73.0792
		564	0.20314	141.648		564	0.277045	75.3302
		565	0.20276	142.744		565	0.266931	78.2494
		566	0.20135	149.354		566	0.254107	82.0644
		567	0.198351	150.599		567	0.244428	84.7438
		568	0.196066	156.784		568	0.237169	86.2588
		569	0.19226	157.561		569	0.231085	89.4035
		570	0.193452	155.362		570	0.227292	91.1864
		571	0.19337	147.662		571	0.225954	94.9978
		572	0.195024	145.137		572	0.226236	96.7562
		573	0.192968	143.154		573	0.227857	101.261
		574	0.202074	136.075		574	0.226789	103.916
		575	0.210085	127.9		575	0.224529	110.24
		576	0.224714	117.92		576	0.21618	113.453
		577	0.237395	110.634		577	0.217854	114.206
		578	0.247762	104.085		578	0.219385	106.792
		579	0.257243	99.1828		579	0.22434	103.022
		580	0.262676	94.6548		580	0.222666	98.6192
		581	0.265512	93.578		581	0.217972	102.487
		582	0.265235	92.8623		582	0.207689	107.314
		583	0.26497	94.5701		583	0.208503	111.733
		584	0.261882	96.2594		584	0.210941	110.086
		585	0.257752	101.119		585	0.22227	107.389
		586	0.25494	104.455		586	0.235613	100.12
		587	0.252705	107.325		587	0.242891	97.0491
		588	0.251782	109.036		588	0.243705	97.163
		589	0.244245	112.567		589	0.230986	104.573
		590	0.235221	118.012		590	0.210022	114.803
		591	0.225448	121.471		591	0.192568	123.986
		592	0.220675	127.026		592	0.168786	134.918
		593	0.211183	132.369		593	0.156997	136.218
		594	0.200898	146.472		594	0.155668	130.018
		595	0.188724	159.92		595	0.159112	118.845
		596	0.188182	174.151		596	0.161835	122.214
		597	0.184878	169.693		597	0.156667	119.581
		598	0.187098	172.253		598	0.165851	130.624
		599	0.180108	170.416		599	0.16103	126.786
		600	0.187321	157.388		600	0.175776	132.234
		601	0.186768	146.053		601	0.172528	129.327
		602	0.195083	142.087		602	0.181745	128.692
		603	0.187084	143.933		603	0.186591	120.094
		604	0.187286	151.848		604	0.196365	113.838
		605	0.174324	163.701		605	0.204361	101.162
		606	0.17673	168.112		606	0.213745	96.9726
		607	0.167733	169.344		607	0.22061	88.6291
		608	0.17196	162.84		608	0.225515	92.4202
		609	0.169772	154.981		609	0.226079	92.3909
		610	0.177371	150.392		610	0.226628	104.272
		611	0.180894	143.655		611	0.217076	109.004
		612	0.180692	150.579		612	0.216696	122.822
		613	0.176194	154.288		613	0.202492	125.319
		614	0.177426	161.094		614	0.206335	130.844
		615	0.167556	168.967		615	0.196072	126.837
		616	0.173747	160.817		616	0.201916	126.065
		617	0.165355	158.803		617	0.19567	121.381
		618	0.174199	150.403		618	0.194648	121.781
		619	0.177118	141.391		619	0.184363	122.05
		620	0.185585	139.45		620	0.175457	126.121
		621	0.184423	140.67		621	0.170698	128.235
		622	0.184473	150.075		622	0.170101	128.953
		623	0.183077	152.935		623	0.172766	131.435
		624	0.185183	160.501		624	0.173896	136.492
		625	0.182829	155.974		625	0.173024	137.203
		626	0.189788	148.42		626	0.18423	136.497
		627	0.188461	137.935		627	0.185611	126.52
		628	0.197183	131.16		628	0.204755	117.454
		629	0.198642	123.677		629	0.214364	106.375
		630	0.208629	119.85		630	0.231691	97.7836
		631	0.213128	115.078		631	0.246376	89.5772
		632	0.221004	114.002		632	0.26586	79.6049
		633	0.224851	113.042		633	0.279907	74.5804
		634	0.22711	114.358		634	0.295726	69.1186
		635	0.227854	116.112		635	0.297586	71.9316
		636	0.228612	116.516		636	0.296596	76.0108
		637	0.23362	116.974		637	0.291633	83.8892
		638	0.237752	113.513		638	0.293815	84.7796
		639	0.247499	110.014		639	0.301432	85.5121
		640	0.255471	101.613		640	0.312748	78.7118
		641	0.266382	95.2656		641	0.311582	79.5654
		642	0.27506	87.6087		642	0.309237	77.7346
		643	0.281523	83.6154		643	0.297291	84.8959
		644	0.284828	79.791		644	0.285604	89.1859
		645	0.282969	79.2366		645	0.274552	99.2954
		646	0.279104	80.2505		646	0.259393	102.352
		647	0.274257	82.5555		647	0.258176	106.625
		648	0.267098	87.5802		648	0.255167	100.284
		649	0.25658	92.4815		649	0.26343	99.3454
		650	0.2447	101.218		650	0.267773	92.8353
		651	0.229526	109.805		651	0.269076	96.6239
		652	0.216622	124.358		652	0.260705	97.5888
		653	0.198315	140.276		653	0.256833	104.187
		654	0.190102	158.614		654	0.248609	104.469
		655	0.183392	168.116		655	0.253605	104.446
		656	0.183747	175.257		656	0.257842	96.1876
		657	0.182134	165.008		657	0.258578	94.665
		658	0.185543	154.227		658	0.249222	95.2064
		659	0.195587	134.505		659	0.234012	102.619
		660	0.204018	122.246		660	0.215444	112.847
		661	0.20709	116.668		661	0.207747	117.157
		662	0.206209	114.193		662	0.210301	113.622
		663	0.20409	115.707		663	0.2219	105.315
		664	0.199142	115.563		664	0.244393	91.4785
		665	0.189616	126.943		665	0.26158	83.3691
		666	0.167976	143.595		666	0.272379	79.8251
		667	0.1657	161.005		667	0.269342	83.617
		668	0.154597	172.917		668	0.250958	95.5398
		669	0.163572	164.682		669	0.236872	104.312
		670	0.153842	167.199		670	0.232117	108.514
		671	0.167046	151.375		671	0.241013	102.877
		672	0.177366	134.961		672	0.263868	88.5812
		673	0.186648	129.723		673	0.278061	79.7072
		674	0.188474	125.286		674	0.276157	79.4086
		675	0.189246	128.735		675	0.260243	85.3627
		676	0.181056	132.11		676	0.232136	103.087
		677	0.175046	146.652		677	0.211598	112.315
		678	0.157529	166.033		678	0.206861	117.767
		679	0.164278	177.074		679	0.206073	109.88
		680	0.157413	166.552		680	0.223584	98.0375
		681	0.164651	165.127		681	0.237121	86.1289
		682	0.165739	154.801		682	0.246218	81.6496
		683	0.186917	137.308		683	0.243777	82.5216
		684	0.208466	120.634		684	0.225607	95.4205
		685	0.231132	111.491		685	0.206736	107.56
		686	0.251002	99.629		686	0.191382	123.247
		687	0.269382	94.2121		687	0.183917	126.106
		688	0.283701	87.3835		688	0.188944	118.617
		689	0.290304	89.0549		689	0.196505	105.396
		690	0.289023	90.4353		690	0.214178	91.233
		691	0.281126	99.2867		691	0.226683	82.2385
		692	0.26708	105.864		692	0.23476	80.018
		693	0.254668	116.612		693	0.234818	83.6215
		694	0.24162	121.602		694	0.226134	94.7049
		695	0.236372	122.957		695	0.222608	101.441
		696	0.231945	119.622		696	0.225522	106.18
		697	0.226447	117.275		697	0.235789	104.712
		698	0.220624	118.049		698	0.256712	95.8432
		699	0.213428	117.067		699	0.275559	87.7326
		700	0.21184	119.704		700	0.291825	79.2545
		701	0.203139	121.631		701	0.291737	78.4405
		702	0.200124	132.119		702	0.275385	85.8768
		703	0.185748	141.457		703	0.255926	93.6683
		704	0.188891	156.552		704	0.236946	101.252
		705	0.180079	161.123		705	0.230462	100.299
		706	0.189054	160.07		706	0.236173	91.1708
		707	0.181112	152.527		707	0.250147	81.0612
		708	0.192127	141.631		708	0.271374	68.8468
		709	0.188394	130.215		709	0.278579	66.5721
		710	0.193426	130.37		710	0.275953	71.2456
		711	0.182725	130.238		711	0.265517	81.0887
		712	0.181638	143.277		712	0.251163	92.9826
		713	0.167825	156.293		713	0.247639	101.944
		714	0.172258	173.629		714	0.248287	102.048
		715	0.169255	165.888		715	0.259441	100.765
		716	0.16973	163.614		716	0.270431	89.3683
		717	0.176486	140.882		717	0.280016	83.4952
		718	0.191557	124.442		718	0.288491	73.499
		719	0.203412	109.444		719	0.279889	75.0859
		720	0.21491	103.216		720	0.273466	74.3061
		721	0.219027	97.5263		721	0.25767	82.2622
		722	0.225533	99.5222		722	0.248317	83.3858
		723	0.225172	100.647		723	0.238653	91.5182
		724	0.224923	109.816		724	0.231917	93.3208
		725	0.222446	116.188		725	0.230637	99.0547
		726	0.222513	127.893		726	0.234195	98.2291
		727	0.222524	134.289		727	0.246127	94.7028
		728	0.225857	139.107		728	0.234195	98.2292
		729	0.230492	138.174		729	0.246127	94.7029
		730	0.233706	134.518		730	0.259971	89.7075
		731	0.241993	131.031		731	0.278998	80.1708
		732	0.247237	122.479		732	0.292418	74.7781
		733	0.255327	119.759		733	0.307957	67.0537
		734	0.25515	113.67		734	0.308118	66.2888
		735	0.262426	112.072		735	0.308842	65.8878
		736	0.262401	106.725		736	0.295877	72.2575
		737	0.270333	103.86		737	0.286068	77.3458
		738	0.274501	98.1518		738	0.275055	85.4734
		739	0.280889	94.1365		739	0.270603	84.652
		740	0.286813	88.894		740	0.269595	85.3362
		741	0.296534	81.8156		741	0.273699	77.461
		742	0.305733	76.129		742	0.269584	77.7726
		743	0.316625	69.9009		743	0.268277	75.3452
		744	0.318523	69.0577		744	0.25734	82.7129
		745	0.323471	67.439		745	0.248376	85.3886
		746	0.320617	69.7014		746	0.235545	95.2253
		747	0.31942	71.6168		747	0.222249	97.8406
		748	0.307249	79.6764		748	0.214378	104.346
		749	0.294468	85.8467		749	0.207326	102.263
		750	0.274502	97.2864		750	0.20881	103.435
		751	0.251459	105.891		751	0.205452	100.096
		752	0.232708	114.17		752	0.201034	106.173
		753	0.215809	117.667		753	0.188904	109.278
		754	0.201212	120.408		754	0.184156	120.478
		755	0.187894	128.025		755	0.176611	121.383
		756	0.167195	141.797		756	0.190433	121.5
		757	0.157658	160.294		757	0.200694	109.018
		758	0.154935	173.457		758	0.224218	100.376
		759	0.159967	166.748		759	0.239589	90.3912
		760	0.161684	169.124		760	0.249281	90.4716
		761	0.177187	148.194		761	0.249659	90.5654
		762	0.206284	130.294		762	0.239349	98.7385
		763	0.229482	116.51		763	0.227449	102.25
		764	0.257443	104.949		764	0.221446	106.191
		765	0.281666	96.513		765	0.220643	102.334
		766	0.305153	86.8918		766	0.234009	94.7579
		767	0.319679	82.3193		767	0.243812	87.6052
		768	0.329268	77.3274		768	0.247016	85.5354
		769	0.327777	77.7196		769	0.240386	88.2594
		770	0.325247	76.7098		770	0.227282	97.4948
		771	0.311024	82.7951		771	0.220351	104.265
		772	0.293256	87.9662		772	0.220017	108.283
		773	0.269905	99.852		773	0.225864	107.952
		774	0.24496	109.109		774	0.235872	101.382
		775	0.222614	124.975		775	0.245407	96.6649
		776	0.203039	141.771		776	0.249467	92.516
		777	0.189028	166.902		777	0.243665	96.1876
		778	0.188237	176.235		778	0.225906	103.245
		779	0.187028	174.391		779	0.213556	112.485
		780	0.186681	164.329		780	0.199377	116.431
		781	0.194233	138.834		781	0.202467	117.628
		782	0.210607	119.963		782	0.207358	107.654
		783	0.227026	101.749		783	0.223169	101.312
		784	0.239767	95.6275		784	0.23832	88.655
		785	0.244228	90.9305		785	0.247999	86.8623
		786	0.241061	98.4513		786	0.25357	83.8379
		787	0.226877	106.755		787	0.250777	91.3915
		788	0.213668	128.428		788	0.244725	93.9311
		789	0.192787	147.371		789	0.243507	101.386
		790	0.1994	162.282		790	0.239529	98.555
		791	0.191725	156.082		791	0.243491	99.751
		792	0.203601	147.878		792	0.24448	92.7446
		793	0.203233	132.316		793	0.247666	93.0447
		794	0.226092	113.715		794	0.245927	89.2619
		795	0.242594	97.5672		795	0.238877	95.0543
		796	0.259842	86.876		796	0.228111	97.6089
		797	0.273263	80.9327		797	0.219192	107.14
		798	0.288889	75.5379		798	0.209566	112.623
		799	0.299479	74.3161		799	0.204234	122.038
		800	0.307797	72.9958		800	0.200616	125.21
		801	0.303066	77.6861		801	0.204879	124.862
		802	0.300559	78.4009		802	0.213543	117.834
		803	0.29536	81.5185		803	0.232734	102.94
		804	0.293303	80.2671		804	0.252747	90.6709
		805	0.283382	84.7768		805	0.26995	79.2313
		806	0.268752	90.5175		806	0.270754	78.7683
		807	0.249942	100.066		807	0.261369	83.7358
		808	0.237569	107.911		808	0.247243	95.129
		809	0.224489	114.913		809	0.227928	105.541
		810	0.221322	121.977		810	0.219332	116.325
		811	0.214833	122.102		811	0.211897	113.596
		812	0.221743	122.465		812	0.225478	107.698
		813	0.220376	115.889		813	0.242275	90.771
		814	0.228657	114.852		814	0.256461	84.5109
		815	0.229485	108.204		815	0.263256	77.7697
		816	0.239752	104.367		816	0.251877	85.3913
		817	0.246707	96.9252		817	0.235689	91.6884
		818	0.256003	92.6892		818	0.223221	106.428
		819	0.261028	89.9023		819	0.211402	110.309
		820	0.261773	89.927		820	0.21888	114.612
		821	0.257921	94.0758		821	0.223506	103.959
		822	0.247559	99.784		822	0.241347	96.3483
		823	0.238635	111.783		823	0.255801	83.6232
		824	0.222271	120.845		824	0.259868	83.3822
		825	0.220636	132.999		825	0.255354	83.1818
		826	0.208529	137.616		826	0.238751	96.5262
		827	0.214181	144.598		827	0.220811	102.338
		828	0.208002	144.819		828	0.222628	108.46
		829	0.217295	143.258		829	0.225935	99.944
		830	0.217923	135.92		830	0.241039	96.6104
		831	0.231596	126.957		831	0.248582	88.3644
		832	0.242428	117.607		832	0.247066	93.5671
		833	0.258478	105.826		833	0.240024	94.663
		834	0.271055	97.9364		834	0.237712	103.617
		835	0.278568	88.7352		835	0.231875	103.764
		836	0.28494	83.3148		836	0.237934	107.026
		837	0.297323	73.0217		837	0.238671	101.538
		838	0.303455	67.7197		838	0.248143	98.995
		839	0.308836	64.0297		839	0.253428	91.1787
		840	0.298342	68.719		840	0.25839	89.998
		841	0.291491	73.077		841	0.259686	86.416
		842	0.28136	80.7546		842	0.254515	90.6581
		843	0.271079	90.2027		843	0.24741	90.8083
		844	0.251831	105.801		844	0.244375	94.7564
		845	0.236038	125.85		845	0.246431	91.4326
		846	0.217332	143.108		846	0.255219	89.3769
		847	0.217565	158.141		847	0.263025	85.895
		848	0.208278	157.507		848	0.266217	87.3391
		849	0.217735	159.72		849	0.266115	88.0116
		850	0.205451	159.489		850	0.264984	90.9413
		851	0.221046	148.162		851	0.265345	91.0799
		852	0.220356	133.716		852	0.267556	89.1979
		853	0.241934	119.674		853	0.266944	87.1948
		854	0.253262	105.451		854	0.26196	86.2012
		855	0.269054	96.0149		855	0.249428	89.8346
		856	0.283275	86.3395		856	0.228801	98.1289
		857	0.298275	77.1234		857	0.210833	107.113
		858	0.308016	71.55		858	0.197614	114.284
		859	0.311122	70.2132		859	0.196082	113.887
		860	0.303717	74.9029		860	0.20727	106.35
		861	0.299641	77.664		861	0.221626	99.6546
		862	0.298032	81.3817		862	0.23934	91.5928
		863	0.303135	79.3138		863	0.255749	86.7275
		864	0.305323	80.6807		864	0.270614	80.6741
		865	0.311171	77.8731		865	0.276524	80.3143
		866	0.316239	76.5854		866	0.274021	82.2739
		867	0.324964	71.9972		867	0.265374	88.6203
		868	0.326588	70.9502		868	0.2589	89.314
		869	0.32899	69.3919		869	0.257131	89.5624
		870	0.332626	67.6457		870	0.258763	81.8682
		871	0.331583	68.6202		871	0.251129	83.1605
		872	0.328581	70.8844		872	0.241596	81.8172
		873	0.318377	75.9125		873	0.231474	87.9667
		874	0.319264	73.69		874	0.229001	85.8929
		875	0.325974	67.883		875	0.229949	92.0047
		876	0.339426	59.2689		876	0.230777	91.6461
		877	0.340763	55.1043		877	0.234793	98.7719
		878	0.349032	50.6135		878	0.239747	97.1507
		879	0.344846	49.4745		879	0.25175	97.7078
		880	0.349538	47.6422		880	0.263086	90.9361
		881	0.340622	51.2447		881	0.274094	86.98
		882	0.3367	54.372		882	0.277623	82.4257
		883	0.332699	57.362		883	0.273049	84.2041
		884	0.324746	61.7146		884	0.265907	84.6495
		885	0.317901	66.1018		885	0.25469	90.0278
		886	0.308934	71.0206		886	0.245522	92.073
		887	0.312022	69.9618		887	0.238289	95.3461
		888	0.315132	68.8026		888	0.236169	95.2964
		889	0.325195	64.7236		889	0.241516	91.1821
		890	0.322878	66.6632		890	0.250129	87.3266
		891	0.324439	68.1247		891	0.262224	80.5247
		892	0.32231	71.2479		892	0.266974	80.0826
		893	0.323651	72.3786		893	0.26877	78.8437
		894	0.315195	77.9145		894	0.263729	82.5356
		895	0.301759	85.0702		895	0.259765	81.6633
		896	0.283411	95.2842		896	0.250794	86.5631
		897	0.269846	105.701		897	0.240558	86.523
		898	0.254141	113.312		898	0.227388	95.3462
		899	0.242979	126.687		899	0.21197	97.0474
		900	0.216094	141.457		900	0.206187	106.725
		901	0.212532	160.286		901	0.196029	106.203
		902	0.1982	175.541		902	0.19815	114.933
		903	0.210069	171.298		903	0.188436	115.376
		904	0.2025	171.976		904	0.193439	125.442
		905	0.210692	173.311		905	0.193674	118.824
		906	0.208568	156.094		906	0.220733	110.232
		907	0.227548	136.349		907	0.245032	91.8838
		908	0.241306	118.732		908	0.272899	80.8029
		909	0.261358	103.525		909	0.290657	72.4287
		910	0.278862	93.0371		910	0.286079	78.6328
		911	0.296512	82.4024		911	0.276719	85.6263
		912	0.308985	76.6958		912	0.256149	102.329
		913	0.324148	68.933		913	0.239751	111.074
		914	0.329185	66.5752		914	0.234429	115.886
		915	0.338931	63.1069		915	0.240348	109.697
		916	0.335323	64.7638		916	0.260423	94.8773
		917	0.338532	63.8185		917	0.275979	85.05
		918	0.334059	65.1983		918	0.286796	76.4632
		919	0.336388	64.9187		919	0.277942	80.1349
		920	0.333434	67.5111		920	0.258896	88.6214
		921	0.332643	69.4534		921	0.243683	100.919
		922	0.330043	71.6392		922	0.227291	106.153
		923	0.332556	70.2152		923	0.22728	112.355
		924	0.34493	63.5661		924	0.226166	103.901
		925	0.354002	58.1238		925	0.24367	97.5288
		926	0.370514	50.8247		926	0.263569	81.9815
		927	0.372771	46.9872		927	0.278715	76.4532
		928	0.382688	43.1276		928	0.292132	70.0938
		929	0.37701	42.3723		929	0.285623	76.1026
		930	0.38614	41.692		930	0.282789	78.7815
		931	0.374084	47.7558		931	0.273402	89.0287
		932	0.370483	54.2465		932	0.269734	91.2908
		933	0.351216	64.1284		933	0.274433	93.5086
		934	0.340848	70.0852		934	0.283637	86.8554
		935	0.32687	77.3053		935	0.294812	81.85
		936	0.318464	80.8932		936	0.301777	76.8666
		937	0.309771	83.446		937	0.299592	76.7324
		938	0.300959	85.5353		938	0.290056	79.0077
		939	0.293446	84.5866		939	0.26864	87.6245
		940	0.286062	86.7386		940	0.245649	96.3073
		941	0.27882	86.386		941	0.220597	107.41
		942	0.267666	92.7644		942	0.207941	112.872
		943	0.254496	96.2038		943	0.203384	111.376
		944	0.242391	105.462		944	0.209685	107.833
		945	0.228782	111.274		945	0.222091	98.7573
		946	0.215489	119.591		946	0.236852	94.6085
		947	0.197635	129.967		947	0.250165	89.0642
		948	0.172475	145.413		948	0.257276	91.6585
		949	0.159506	162.147		949	0.257418	93.7593
		950	0.15893	158.721		950	0.26012	98.2453
		951	0.167229	152.081		951	0.263654	96.2301
		952	0.166668	156.62		952	0.273471	94.0546
		953	0.176672	161.751		953	0.283639	86.7267
		954	0.18651	150.216		954	0.286525	85.6097
		955	0.210181	139.466		955	0.282959	84.4377
		956	0.223468	130.419		956	0.270416	89.1793
		957	0.240683	129.644		957	0.250313	94.9769
		958	0.245567	124.313		958	0.232594	102.367
		959	0.261012	118.318		959	0.216135	103.865
		960	0.266918	106.595		960	0.212589	103.917
		961	0.278053	96.5098		961	0.210716	98.5159
		962	0.28397	88.6105		962	0.210524	97.9832
		963	0.288511	85.0607		963	0.207195	96.5627
		964	0.290219	85.9547		964	0.203215	100.192
		965	0.288	89.4423		965	0.196257	105.508
		966	0.280536	98.6859		966	0.195082	110.128
		967	0.267081	107.373		967	0.198559	111.442
		968	0.260628	118.536		968	0.205573	109.196
		969	0.248867	123.47		969	0.215079	105.039
		970	0.246383	130.219		970	0.220714	101.332
		971	0.232058	129.967		971	0.226027	99.55
		972	0.230917	126.91		972	0.229869	98.1362
		973	0.221791	119.73		973	0.235768	96.6699
		974	0.217941	117.467		974	0.242435	93.7296
		975	0.208597	119.458		975	0.254744	87.4135
		976	0.196243	130.625		976	0.265872	82.6919
		977	0.184202	146.86		977	0.277276	77.9102
		978	0.179408	165.003		978	0.279941	79.1399
		979	0.179587	169.937		979	0.27451	82.133
		980	0.177977	166.981		980	0.264397	88.8226
		981	0.180733	152.987		981	0.252995	91.5836
		982	0.191052	134.409		982	0.248178	96.3044
		983	0.201528	121.481		983	0.24385	91.7682
		984	0.209727	111.725		984	0.242712	92.1372
		985	0.217134	108.119		985	0.241994	85.5689
		986	0.219389	104.39		986	0.239143	87.5564
		987	0.222352	108.481		987	0.23724	86.2761
		988	0.216059	113.873		988	0.233446	94.9508
		989	0.213795	127.902		989	0.227596	98.0018
		990	0.204724	136.681		990	0.22985	105.029
		991	0.212309	140.06		991	0.225587	103.799
		992	0.213508	133.883		992	0.232334	106.12
		993	0.219604	132.424		993	0.233374	99.0253
		994	0.221498	128.108		994	0.239109	98.8485
		995	0.234296	120.039		995	0.237986	92.0407
		996	0.242833	112.567		996	0.234497	94.6202
		997	0.253537	105.431		997	0.226889	92.0323
		998	0.261635	103.317		998	0.2185	98.295
		999	0.264557	101.874		999	0.206273	100.483
		1000	0.269488	103.02		1000	0.193208	112.176
		RC=-1.2	(K+)			RC=0.8	(K+)
		Step	Distance(nm)	Angle(deg)		Step	Distance(nm)	Angle(deg)
		0	0.242819	85.8082		0	0.234222	98.3808
		1	0.228713	95.0546		1	0.246053	95.0604
		2	0.210539	109.892		2	0.259864	90.2702
		3	0.193383	125.379		3	0.278852	80.8222
		4	0.179144	141.131		4	0.292824	75.4657
		5	0.174363	155.2		5	0.309678	67.3513
		6	0.169199	160.04		6	0.311185	66.434
		7	0.176683	152.074		7	0.313814	65.6778
		8	0.180848	138.835		8	0.302192	71.7341
		9	0.194996	129.514		9	0.294197	76.3379
		10	0.200642	121.496		10	0.283496	84.38
		11	0.210417	120.073		11	0.279352	84.1275
		12	0.207211	118.107		12	0.277745	85.9791
		13	0.202649	124.376		13	0.281242	79.3228
		14	0.18769	131.234		14	0.279636	79.0896
		15	0.177102	144.519		15	0.280993	75.6225
		16	0.163621	152.558		16	0.273926	80.1917
		17	0.161391	155.266		17	0.269067	81.2704
		18	0.155636	148.807		18	0.257179	88.5602
		19	0.163638	143.648		19	0.244135	92.3853
		20	0.162266	137.131		20	0.230694	100.951
		21	0.167021	139.843		21	0.220371	103.597
		22	0.160544	142.258		22	0.216379	106.554
		23	0.165344	150.034		23	0.211438	105.568
		24	0.162512	149.351		24	0.206643	108.747
		25	0.171655	152.693		25	0.198017	111.367
		26	0.166036	151.448		26	0.191834	117.224
		27	0.175123	146.456		27	0.187948	119.959
		28	0.171929	135.681		28	0.191821	120.1
		29	0.18094	131.158		29	0.198158	117.256
		30	0.173006	130.909		30	0.206008	114.113
		31	0.172031	141.633		31	0.212868	112.607
		32	0.167495	147.452		32	0.217281	110.735
		33	0.179784	147.383		33	0.222088	111.501
		34	0.188954	142.426		34	0.215666	111.986
		35	0.195029	151.037		35	0.213156	115.742
		36	0.199528	152.798		36	0.205043	113.968
		37	0.216873	139		37	0.208987	113.952
		38	0.23756	121.57		38	0.213454	104.76
		39	0.265248	100.944		39	0.222912	102.274
		40	0.290297	84.6196		40	0.225839	95.2899
		41	0.314249	67.6192		41	0.227809	98.1131
		42	0.325347	55.7223		42	0.223383	97.634
		43	0.336493	45.1192		43	0.223485	106.384
		44	0.327958	42.9823		44	0.215288	109.169
		45	0.323727	45.1377		45	0.219886	118.401
		46	0.307842	51.8662		46	0.215323	115.487
		47	0.30333	56.1171		47	0.231399	113.694
		48	0.295645	62.5628		48	0.239084	101.739
		49	0.286321	71.8185		49	0.250278	100.086
		50	0.268059	86.9874		50	0.24556	96.8242
		51	0.249544	104.18		51	0.234037	109.237
		52	0.232029	119.892		52	0.209235	117.594
		53	0.226321	131.579		53	0.205391	131.423
		54	0.219442	135.736		54	0.193749	128.877
		55	0.223065	138.637		55	0.213965	120.863
		56	0.216179	138.367		56	0.22959	102.96
		57	0.21776	139.682		57	0.25687	91.5832
		58	0.205965	140.302		58	0.273058	82.2573
		59	0.203788	144.216		59	0.274289	85.8644
		60	0.195772	143.648		60	0.268494	90.2031
		61	0.195084	149.494		61	0.256835	102.556
		62	0.185043	153.394		62	0.248383	106.882
		63	0.190561	150.624		63	0.249807	107.675
		64	0.192106	137.719		64	0.255409	101.159
		65	0.230258	116.324		65	0.268677	91.3973
		66	0.220616	120.851		66	0.272206	86.1639
		67	0.219216	125.46		67	0.264158	86.5276
		68	0.213096	125.727		68	0.24621	94.543
		69	0.214762	124.375		69	0.218222	107.902
		70	0.213109	120.784		70	0.201278	124.344
		71	0.210775	120.29		71	0.179646	138.982
		72	0.207655	120.127		72	0.178449	147.984
		73	0.201887	121.961		73	0.201278	124.344
		74	0.199569	125.442		74	0.179646	138.982
		75	0.193346	129.47		75	0.178449	147.984
		76	0.191125	136.898		76	0.174841	144.288
		77	0.187181	138.432		77	0.183311	133.833
		78	0.189656	139.925		78	0.19976	114.291
		79	0.187362	135.981		79	0.220149	100.887
		80	0.188577	137.809		80	0.241011	87.539
		81	0.182488	137.388		81	0.248503	86.4154
		82	0.187906	137.076		82	0.244111	89.119
		83	0.183402	138.385		83	0.233495	99.977
		84	0.192925	136.399		84	0.2152	110.375
		85	0.201301	128.354		85	0.211108	121.328
		86	0.214604	122.119		86	0.201905	121.237
		87	0.228955	111.137		87	0.210601	120.428
		88	0.244979	101.158		88	0.21219	108.431
		89	0.256943	92.8834		89	0.225266	102.339
		90	0.266054	86.791		90	0.232172	91.0903
		91	0.269877	83.2061		91	0.232424	93.743
		92	0.268875	81.4933		92	0.220037	96.5654
		93	0.263202	82.9208		93	0.206057	114.4
		94	0.257562	83.7605		94	0.183072	126.894
		95	0.252027	86.2633		95	0.188985	141.46
		96	0.247448	87.4016		96	0.182753	137.469
		97	0.243523	89.6499		97	0.209776	126.259
		98	0.24095	90.4038		98	0.234512	101.123
		99	0.239347	92.1647		99	0.271123	84.4696
		100	0.237853	93.7061		100	0.296875	70.8221
		101	0.235459	95.0925		101	0.288079	78.0197
		102	0.232992	96.9245		102	0.264294	91.0953
		103	0.229752	97.8042		103	0.240025	113.042
		104	0.22717	101.021		104	0.217124	123.623
		105	0.223383	102.732		105	0.226234	125.402
		106	0.220518	106.228		106	0.234382	109.854
		107	0.212707	110.425		107	0.262259	95.4174
		108	0.202493	120.363		108	0.282521	80.1123
		109	0.191904	131.196		109	0.289498	75.7864
		110	0.184935	144.367		110	0.287557	75.5285
		111	0.180722	154.191		111	0.265607	88.6607
		112	0.182147	158.184		112	0.240771	101.647
		113	0.183924	154.892		113	0.21898	119.694
		114	0.192563	144.243		114	0.206177	126.264
		115	0.198699	134.7		115	0.206297	124.905
		116	0.209502	121.873		116	0.210664	117.466
		117	0.221296	110.429		117	0.222871	106.165
		118	0.232907	99.7225		118	0.237963	97.8467
		119	0.248624	89.6537		119	0.253421	89.3858
		120	0.26724	77.1553		120	0.263273	88.5967
		121	0.283724	66.644		121	0.268451	88.3781
		122	0.299927	56.6827		122	0.269785	94.3037
		123	0.30853	50.3565		123	0.268251	96.7494
		124	0.3141	47.8916		124	0.273644	100.004
		125	0.313913	49.3808		125	0.280398	94.4999
		126	0.311679	53.8156		126	0.291692	90.7941
		127	0.303887	61.941		127	0.303085	80.7572
		128	0.292504	71.8076		128	0.302171	79.88
		129	0.283742	80.1384		129	0.293444	81.2099
		130	0.279396	86.0271		130	0.275778	91.1859
		131	0.276451	88.7359		131	0.253715	100.51
		132	0.270552	93.9897		132	0.241738	111.704
		133	0.264157	97.3817		133	0.227806	114.739
		134	0.26291	99.7157		134	0.234247	115.647
		135	0.26544	97.9628		135	0.238428	106.217
		136	0.268841	96.3877		136	0.254666	101.268
		137	0.267481	96.3342		137	0.265513	90.6831
		138	0.266978	94.4918		138	0.273508	87.7968
		139	0.271378	89.6529		139	0.279887	80.5677
		140	0.280541	81.2754		140	0.279904	81.0529
		141	0.291076	73.6411		141	0.27949	78.8907
		142	0.306835	63.961		142	0.268161	86.3967
		143	0.319275	56.36		143	0.259196	87.8641
		144	0.332227	50.9652		144	0.256156	91.7565
		145	0.333171	52.2033		145	0.257847	86.6933
		146	0.332215	56.478		146	0.259195	87.8643
		147	0.323879	63.4818		147	0.256155	91.7567
		148	0.313271	70.822		148	0.257846	86.6934
		149	0.301915	78.0177		149	0.261815	85.932
		150	0.294228	83.7937		150	0.266375	80.9732
		151	0.288165	89.0134		151	0.264956	83.1434
		152	0.282482	94.1745		152	0.260547	84.08
		153	0.27555	97.6396		153	0.247099	93.7181
		154	0.267816	102.338		154	0.23207	100.492
		155	0.260631	104.658		155	0.220078	110.682
		156	0.257615	108.046		156	0.211067	114.039
		157	0.252771	109.144		157	0.207034	115.676
		158	0.248553	111.479		158	0.20696	112.481
		159	0.237141	113.735		159	0.208895	107.167
		160	0.228502	118.277		160	0.213872	103.627
		161	0.218898	122.152		161	0.221697	97.5584
		162	0.214633	126.23		162	0.230283	97.2149
		163	0.205831	131.287		163	0.232195	98.0343
		164	0.197315	136.66		164	0.234644	104.977
		165	0.190449	140.711		165	0.23373	108.332
		166	0.183969	142.868		166	0.247069	108.146
		167	0.182246	142.567		167	0.263185	97.4813
		168	0.175606	144.548		168	0.279518	90.8868
		169	0.172586	146.829		169	0.291446	80.1165
		170	0.17051	148.175		170	0.288263	79.3275
		171	0.173251	144.63		171	0.280249	78.0362
		172	0.17549	144.107		172	0.257926	88.4684
		173	0.172605	147.307		173	0.232039	95.9634
		174	0.176106	145.969		174	0.212912	111.107
		175	0.180815	139.469		175	0.193889	115.211
		176	0.187285	134.801		176	0.197598	119.461
		177	0.187046	134.522		177	0.202944	110.394
		178	0.186192	137.785		178	0.229092	99.1526
		179	0.185282	140.44		179	0.252923	85.9264
		180	0.186439	141.731		180	0.274281	77.2491
		181	0.185518	145.29		181	0.283505	74.1208
		182	0.182851	149.63		182	0.276793	80.4202
		183	0.185483	147.072		183	0.26531	88.6853
		184	0.191019	138.128		184	0.25002	100.013
		185	0.199279	131.641		185	0.241707	104.626
		186	0.206498	123.517		186	0.239113	103.924
		187	0.219629	116.905		187	0.243074	99.9042
		188	0.230762	108.361		188	0.252314	90.3123
		189	0.245395	103.769		189	0.260951	85.6609
		190	0.255489	98.2625		190	0.265419	81.3034
		191	0.266264	96.3271		191	0.257384	87.0975
		192	0.275632	92.4213		192	0.242701	92.8023
		193	0.285216	89.7919		193	0.232728	102.553
		194	0.29252	86.5299		194	0.220736	105.158
		195	0.298365	83.679		195	0.221179	112.01
		196	0.302091	82.5399		196	0.21446	109.746
		197	0.30603	80.3485		197	0.221219	113.717
		198	0.307112	80.1649		198	0.218996	109.507
		199	0.309166	78.0509		199	0.228983	110.988
		200	0.307692	78.1423		200	0.230386	105.439
		201	0.307104	76.4011		201	0.239131	105.785
		202	0.30152	77.2221		202	0.240609	102.4
		203	0.294423	77.5243		203	0.243588	105.346
		204	0.283171	80.4305		204	0.23934	106.029
		205	0.271306	83.8386		205	0.237189	110.594
		206	0.258139	88.6303		206	0.235988	107.781
		207	0.24582	95.5536		207	0.246792	100.646
		208	0.232276	102.212		208	0.25715	92.0802
		209	0.221856	112.169		209	0.266786	86.6844
		210	0.208035	120.061		210	0.265277	87.3633
		211	0.203433	131.244		211	0.252241	95.3487
		212	0.195251	138.037		212	0.237774	105.356
		213	0.198748	143.583		213	0.220299	116.763
		214	0.195898	141.379		214	0.212012	126.268
		215	0.202669	138.291		215	0.200962	130.826
		216	0.202866	132.453		216	0.202769	130.818
		217	0.207286	130.179		217	0.204576	119.831
		218	0.204829	128.004		218	0.217522	110.812
		219	0.205237	127.125		219	0.228374	97.4546
		220	0.201332	127.146		220	0.234788	95.0158
		221	0.197398	128.35		221	0.232338	92.585
		222	0.193866	131.276		222	0.227132	100.199
		223	0.186841	134.907		223	0.214918	104.879
		224	0.185751	139.141		224	0.214276	113.154
		225	0.178056	141.613		225	0.210301	112.938
		226	0.177539	145.353		226	0.221877	113.676
		227	0.169709	148.303		227	0.230179	105.674
		228	0.170842	150.424		228	0.244072	101.873
		229	0.169067	146.456		229	0.25583	92.6627
		230	0.174503	142.597		230	0.263484	91.735
		231	0.17422	138.401		231	0.264842	88.6221
		232	0.176482	140.229		232	0.260141	95.119
		233	0.173444	140.493		233	0.248624	97.598
		234	0.179503	141.764		234	0.24508	104.834
		235	0.177958	139.684		235	0.240611	101.538
		236	0.184562	141.281		236	0.247874	100.213
		237	0.181107	140.949		237	0.250879	92.6526
		238	0.185953	142.791		238	0.252533	91.6693
		239	0.179883	141.017		239	0.247736	89.7081
		240	0.182941	142.076		240	0.238729	95.2969
		241	0.176476	140.861		241	0.22902	97.9196
		242	0.179735	144.199		242	0.220693	103.173
		243	0.173849	146.512		243	0.212679	106.048
		244	0.178349	151.726		244	0.20828	108.709
		245	0.172812	154.128		245	0.209006	108.974
		246	0.178346	154.391		246	0.212124	106.93
		247	0.175678	149.279		247	0.218854	107.476
		248	0.181835	145.139		248	0.220236	105.47
		249	0.180366	138.208		249	0.225449	109.448
		250	0.185564	134.995		250	0.222909	107.243
		251	0.182007	130.33		251	0.233581	108.777
		252	0.183976	132.275		252	0.239706	100.316
		253	0.173788	136		253	0.254623	96.3101
		254	0.172636	146.614		254	0.264088	86.1287
		255	0.166388	151.794		255	0.265502	86.3535
		256	0.177248	149.718		256	0.261848	83.8876
		257	0.180911	141.009		257	0.249705	92.2317
		258	0.19527	136.524		258	0.234754	94.6417
		259	0.203245	126.841		259	0.226449	103.537
		260	0.223032	119.12		260	0.217099	101.861
		261	0.239871	107.07		261	0.22163	105.416
		262	0.26349	97.6116		262	0.224596	99.6637
		263	0.284828	86.7486		263	0.239466	99.3501
		264	0.304445	77.8737		264	0.252997	93.1215
		265	0.317431	71.0064		265	0.268922	92.6359
		266	0.322228	68.2563		266	0.279268	90.2293
		267	0.320643	69.463		267	0.285293	93.1178
		268	0.314836	73.7979		268	0.288916	93.925
		269	0.304368	80.9148		269	0.291107	95.8741
		270	0.290217	88.6239		270	0.290904	95.1737
		271	0.277441	96.872		271	0.290004	93.7667
		272	0.267082	100.359		272	0.287966	91.4988
		273	0.26343	103.261		273	0.285045	88.5337
		274	0.25765	101.842		274	0.280379	86.6267
		275	0.251527	103.913		275	0.276063	83.7386
		276	0.241245	104.326		276	0.268803	84.3806
		277	0.234248	105.635		277	0.26049	84.5242
		278	0.228179	105.054		278	0.250623	90.1795
		279	0.221279	106.136		279	0.241215	91.5897
		280	0.209764	112.492		280	0.236342	98.5983
		281	0.189849	123.9		281	0.228001	99.3585
		282	0.174447	141.332		282	0.225052	107.993
		283	0.158809	155.421		283	0.210796	109.76
		284	0.156341	160.665		284	0.205801	120.532
		285	0.148295	161.63		285	0.18246	124.856
		286	0.149072	146.861		286	0.176426	137.854
		287	0.163776	140.794		287	0.154393	139.003
		288	0.163978	135.496		288	0.158009	148.294
		289	0.178985	142.41		289	0.151695	141.123
		290	0.176158	143.9		290	0.172693	133.479
		291	0.19588	146.878		291	0.190197	116.323
		292	0.196862	140.564		292	0.215247	107.843
		293	0.220664	133.674		293	0.234783	95.3895
		294	0.226689	121.839		294	0.248661	92.975
		295	0.246193	114.639		295	0.251071	91.0774
		296	0.257032	103.054		296	0.244617	99.1932
		297	0.272537	95.6345		297	0.230493	103.249
		298	0.285309	85.6444		298	0.225087	110.272
		299	0.298631	76.7384		299	0.214885	108.246
		300	0.308046	69.4103		300	0.220932	106.199
		301	0.315967	63.8921		301	0.227726	95.2508
		302	0.317202	62.7921		302	0.240185	89.4909
		303	0.320372	62.0782		303	0.248192	83.9077
		304	0.313826	65.2709		304	0.247923	88.6254
		305	0.308984	68.2662		305	0.243167	93.996
		306	0.291883	77.8338		306	0.235877	105.586
		307	0.274944	86.5054		307	0.230036	109.966
		308	0.25862	99.4809		308	0.232425	111.691
		309	0.241385	105.565		309	0.237177	104.699
		310	0.234803	113.579		310	0.250842	93.724
		311	0.224123	112.92		311	0.258362	84.6387
		312	0.223766	113.501		312	0.258359	81.3818
		313	0.221143	108.482		313	0.248999	83.0657
		314	0.221824	106.9		314	0.229148	92.9112
		315	0.221716	104.812		315	0.211933	102.902
		316	0.22095	103.274		316	0.199424	114.241
		317	0.220551	104.717		317	0.194782	122.676
		318	0.21493	106.085		318	0.192402	130.049
		319	0.212143	115.421		319	0.194815	134.387
		320	0.201394	122.692		320	0.197388	132.614
		321	0.204034	136.618		321	0.206756	126.836
		322	0.196549	141.126		322	0.21249	117.983
		323	0.21019	146.337		323	0.219732	114.899
		324	0.204537	143.772		324	0.218619	110.216
		325	0.222357	136.525		325	0.217911	112.928
		326	0.22765	123.052		326	0.209704	110.798
		327	0.24752	111.632		327	0.212399	112.779
		328	0.260728	100.162		328	0.210551	107.432
		329	0.277572	90.8973		329	0.217499	107.337
		330	0.291102	83.0681		330	0.218509	102.098
		331	0.30689	74.4704		331	0.224341	102.339
		332	0.318107	68.2603		332	0.227926	97.9138
		333	0.331334	61.1505		333	0.236581	95.6626
		334	0.332694	58.6817		334	0.243285	91.9296
		335	0.339482	55.1646		335	0.249438	89.4884
		336	0.332374	55.6921		336	0.250364	89.2619
		337	0.333602	54.9989		337	0.247714	90.2738
		338	0.316626	60.3916		338	0.24555	92.7344
		339	0.306211	64.8347		339	0.24234	93.3801
		340	0.282872	74.9002		340	0.242996	94.5105
		341	0.268315	79.5994		341	0.244005	91.4132
		342	0.254571	86.6844		342	0.246079	91.9269
		343	0.24593	88.666		343	0.24894	87.926
		344	0.237117	93.9003		344	0.251169	87.91
		345	0.228749	98.203		345	0.250976	86.8559
		346	0.219562	104.936		346	0.243594	93.269
		347	0.212352	114.299		347	0.230434	98.4531
		348	0.198518	123.645		348	0.224171	106.737
		349	0.193355	137.542		349	0.217147	107.476
		350	0.176787	149.175		350	0.223384	109.449
		351	0.178524	156.505		351	0.22413	105.467
		352	0.167498	156.06		352	0.231313	106.882
		353	0.168535	153.92		353	0.231837	102.93
		354	0.165936	147.805		354	0.235507	106.476
		355	0.164494	146.539		355	0.231954	105.915
		356	0.166777	151.273		356	0.234617	111.022
		357	0.160155	158.626		357	0.233333	108.092
		358	0.171331	167.878		358	0.24087	108.344
		359	0.167519	163.283		359	0.243056	102.016
		360	0.186793	153.017		360	0.250357	99.4674
		361	0.187963	139.722		361	0.251972	94.4063
		362	0.201602	134.994		362	0.250354	96.1502
		363	0.198719	128.216		363	0.24231	97.9016
		364	0.200624	132.913		364	0.235398	104.143
		365	0.186645	137.246		365	0.233388	105.205
		366	0.184512	151.611		366	0.241092	103.968
		367	0.169585	161.838		367	0.249035	99.6088
		368	0.183299	163.698		368	0.257212	96.073
		369	0.172356	160.959		369	0.259357	95.2148
		370	0.188504	149.915		370	0.257935	96.7963
		371	0.188495	133.782		371	0.256266	99.5707
		372	0.199757	127.5		372	0.253582	101.966
		373	0.197546	119.254		373	0.252853	103.171
		374	0.199791	122.175		374	0.250469	101.285
		375	0.191602	122.262		375	0.24851	100.711
		376	0.187123	132.471		376	0.243366	99.2951
		377	0.171267	140.969		377	0.238639	101.843
		378	0.191602	122.262		378	0.230794	103.104
		379	0.187123	132.471		379	0.226	107.306
		380	0.171267	140.969		380	0.217704	106.524
		381	0.169663	152.818		381	0.219333	106.713
		382	0.156692	155.697		382	0.22182	99.7342
		383	0.166803	149.732		383	0.231444	98.1561
		384	0.158935	143.2		384	0.239665	91.6332
		385	0.168545	141.606		385	0.247351	92.8522
		386	0.162145	139.861		386	0.249392	90.7123
		387	0.165941	148.51		387	0.251386	94.3712
		388	0.160621	149.756		388	0.249685	92.3263
		389	0.165167	162.081		389	0.246501	96.6606
		390	0.160198	160.253		390	0.238441	96.0575
		391	0.172411	155.841		391	0.231041	101.674
		392	0.174334	140.965		392	0.222865	100.125
		393	0.18872	135.947		393	0.231042	101.674
		394	0.185194	131.761		394	0.222865	100.125
		395	0.194228	135.401		395	0.220314	103.506
		396	0.186777	136.664		396	0.216556	100.778
		397	0.195121	141.291		397	0.219353	101.208
		398	0.18657	142.958		398	0.221261	97.6186
		399	0.191117	149.128		399	0.228602	97.7495
		400	0.184492	145.5		400	0.23755	95.779
		401	0.192814	142.619		401	0.250476	96.655
		402	0.189853	133.855		402	0.258694	97.5948
		403	0.195718	132.319		403	0.265362	101.159
		404	0.190913	128.697		404	0.26962	102.15
		405	0.19311	131.267		405	0.274664	102.895
		406	0.185141	132.978		406	0.282993	101.533
		407	0.179829	141.154		407	0.29137	98.3939
		408	0.165999	149.855		408	0.297144	96.9415
		409	0.161712	158.68		409	0.299979	94.3611
		410	0.151473	163.257		410	0.30092	94.5869
		411	0.15535	162.723		411	0.30012	92.0712
		412	0.149974	156.439		412	0.300666	92.5756
		413	0.159169	158.135		413	0.299498	90.5463
		414	0.157318	155.839		414	0.297452	92.4878
		415	0.173116	153.628		415	0.293327	90.3874
		416	0.177595	145.746		416	0.289972	91.5171
		417	0.195929	139.97		417	0.285826	87.7165
		418	0.201974	132.106		418	0.278749	88.9158
		419	0.214799	129.95		419	0.266947	87.5292
		420	0.214607	127.497		420	0.251221	94.2949
		421	0.216996	130.884		421	0.233299	97.9612
		422	0.208208	133.358		422	0.225903	105.232
		423	0.201833	138.688		423	0.221605	104.073
		424	0.186833	144.189		424	0.231228	103.05
		425	0.172579	155.608		425	0.238588	97.3646
		426	0.158342	161.531		426	0.245462	97.5783
		427	0.152445	161.856		427	0.247187	95.9161
		428	0.143906	151.759		428	0.246997	98.6751
		429	0.150283	150.612		429	0.241522	99.8074
		430	0.140929	152.197		430	0.230871	106.585
		431	0.150294	157.773		431	0.214595	112.359
		432	0.150532	158.511		432	0.202554	119.479
		433	0.159675	155.589		433	0.19682	119.436
		434	0.16458	152.252		434	0.200289	115.798
		435	0.166306	151.64		435	0.207381	110.895
		436	0.171559	154.44		436	0.223442	101.133
		437	0.166215	156.256		437	0.19682	119.436
		438	0.174547	158.11		438	0.200289	115.798
		439	0.165365	159.319		439	0.207382	110.895
		440	0.173933	160.543		440	0.223442	101.133
		441	0.168339	153.027		441	0.244158	92.5077
		442	0.180223	149.219		442	0.265514	84.4036
		443	0.176653	146.014		443	0.274134	86.5909
		444	0.184303	150.353		444	0.268738	95.6581
		445	0.179237	152.385		445	0.266583	104.852
		446	0.187934	154.114		446	0.264736	106.975
		447	0.181837	152.71		447	0.27384	103.479
		448	0.186355	153.755		448	0.285293	91.4682
		449	0.179097	150.196		449	0.292539	85.4978
		450	0.184903	147.897		450	0.293888	79.9882
		451	0.179248	144.254		451	0.282531	84.2242
		452	0.182492	147.477		452	0.265867	88.9179
		453	0.174629	150.863		453	0.249244	100.641
		454	0.180284	155.919		454	0.233853	106.229
		455	0.176334	155.092		455	0.236777	111.039
		456	0.184756	151.124		456	0.240213	104.382
		457	0.184621	142.937		457	0.254023	99.9969
		458	0.190719	140.005		458	0.261661	91.1371
		459	0.186824	138.047		459	0.263711	91.6756
		460	0.187852	143.583		460	0.257493	91.0308
		461	0.173673	151.888		461	0.243335	99.3477
		462	0.170029	164.351		462	0.224394	103.182
		463	0.1591	172.346		463	0.210161	111.185
		464	0.155694	165.07		464	0.196757	112.607
		465	0.155858	152.522		465	0.192589	115.22
		466	0.1545	143.505		466	0.191813	114.609
		467	0.159589	147.442		467	0.198606	111.759
		468	0.151656	150.767		468	0.209298	109.507
		469	0.167217	155.872		469	0.219634	105.534
		470	0.161487	159.264		470	0.231372	105.017
		471	0.175648	165.262		471	0.23992	100.589
		472	0.173739	155.595		472	0.248643	100.418
		473	0.190636	147.51		473	0.250294	96.167
		474	0.183381	143.836		474	0.250963	97.8222
		475	0.185057	150.376		475	0.246341	94.7056
		476	0.170743	151.189		476	0.243956	97.3915
		477	0.170197	155.021		477	0.2383	94.2527
		478	0.164986	146.292		478	0.238387	95.5807
		479	0.157811	157.438		479	0.239166	90.3774
		480	0.145173	168.962		480	0.2383	94.2527
		481	0.147638	161.614		481	0.238387	95.5808
		482	0.156396	143.081		482	0.239166	90.3773
		483	0.169673	135.649		483	0.24327	91.9953
		484	0.170496	135.822		484	0.243394	91.8064
		485	0.17915	137.986		485	0.245477	98.948
		486	0.174304	143.342		486	0.249668	97.9427
		487	0.177819	148.255		487	0.260063	98.488
		488	0.173208	150.11		488	0.266663	92.0536
		489	0.172534	153.595		489	0.271779	89.8546
		490	0.175011	146.973		490	0.27125	85.7082
		491	0.178658	142.342		491	0.263862	88.0922
		492	0.192275	132.334		492	0.254079	89.1438
		493	0.200646	129.939		493	0.242052	93.5618
		494	0.204871	128.649		494	0.230526	96.5891
		495	0.213308	127.809		495	0.219113	101.233
		496	0.214485	125.12		496	0.214906	103.517
		497	0.226203	119.742		497	0.2171	100.753
		498	0.232058	110.743		498	0.224076	100.512
		499	0.241037	104.534		499	0.226844	98.781
		500	0.24665	96.6135		500	0.230537	103.303
		501	0.253637	90.9964		501	0.230654	102.256
		502	0.258457	87.126		502	0.235749	105.408
		503	0.255389	89.5616		503	0.234829	101.679
		504	0.245166	98.9177		504	0.237431	104.115
		505	0.232851	109.185		505	0.232022	101.649
		506	0.22601	119.384		506	0.231602	104.691
		507	0.214395	126.491		507	0.228997	102.168
		508	0.204187	140.557		508	0.23227	101.774
		509	0.188864	153.64		509	0.232653	99.5881
		510	0.191256	156.497		510	0.231268	102.028
		511	0.191084	144.639		511	0.227968	105.607
		512	0.198685	136.834		512	0.22839	107.51
		513	0.187531	138.244		513	0.235128	107.017
		514	0.183054	143.14		514	0.242865	100.891
		515	0.180155	141.371		515	0.251831	97.3038
		516	0.187149	138.201		516	0.255627	91.7071
		517	0.188551	138.772		517	0.25645	92.1117
		518	0.184171	149.879		518	0.253947	90.8291
		519	0.183053	155		519	0.25013	96.0228
		520	0.182724	158.344		520	0.241812	97.2301
		521	0.182319	154.338		521	0.23581	103.537
		522	0.183396	147.121		522	0.224895	104.325
		523	0.179954	146.305		523	0.222348	110.358
		524	0.181515	138.578		524	0.241812	97.2301
		525	0.189258	131.089		525	0.23581	103.537
		526	0.194413	124.312		526	0.224895	104.325
		527	0.20079	124.941		527	0.222348	110.358
		528	0.200076	124.625		528	0.218181	109.513
		529	0.206793	127.44		529	0.226088	108.697
		530	0.201423	128.528		530	0.232326	102.55
		531	0.205429	130.479		531	0.242804	97.8514
		532	0.200158	128.291		532	0.249372	94.1549
		533	0.203862	130.158		533	0.254547	91.2761
		534	0.199148	129.212		534	0.255522	91.9211
		535	0.20313	131.418		535	0.251608	91.894
		536	0.200151	130.779		536	0.244429	96.2587
		537	0.200945	134.476		537	0.231793	97.5219
		538	0.198212	136.305		538	0.221458	104.446
		539	0.199318	137.858		539	0.206624	105.387
		540	0.201208	137.617		540	0.198669	112.261
		541	0.199672	138.475		541	0.184294	114.02
		542	0.200534	140.448		542	0.180841	121.907
		543	0.199001	140.211		543	0.175048	123.142
		544	0.205503	140.51		544	0.183461	126.188
		545	0.201185	142.795		545	0.185689	123.76
		546	0.20025	154.206		546	0.19594	124.003
		547	0.191523	158.026		547	0.198182	121.429
		548	0.195655	157.591		548	0.204672	120.99
		549	0.188971	150.264		549	0.209574	118.474
		550	0.194696	143.826		550	0.217842	113.093
		551	0.189382	134.576		551	0.230781	106.175
		552	0.192502	131.747		552	0.24489	94.9306
		553	0.181202	131.271		553	0.258022	87.7065
		554	0.1739	142.746		554	0.271201	77.5602
		555	0.154857	155.816		555	0.273676	76.1868
		556	0.157442	166.442		556	0.273375	75.7281
		557	0.148509	167.128		557	0.260259	85.2429
		558	0.161355	155.474		558	0.243496	93.6851
		559	0.169094	136.287		559	0.225149	110.076
		560	0.19096	122.539		560	0.207903	119.097
		561	0.203021	109.831		561	0.205083	126.346
		562	0.215627	104.428		562	0.201201	123.975
		563	0.221618	100.319		563	0.209165	119.921
		564	0.224718	100.024		564	0.216076	113.412
		565	0.225393	102.664		565	0.227398	108.329
		566	0.221152	107.804		566	0.216076	113.412
		567	0.218147	118.859		567	0.227398	108.329
		568	0.207716	128.839		568	0.232639	107.345
		569	0.204849	143.345		569	0.232861	108.891
		570	0.191785	153.665		570	0.231793	111.667
		571	0.190222	163.221		571	0.224122	113.286
		572	0.18085	158.86		572	0.222561	116.358
		573	0.18243	155.789		573	0.216117	116.457
		574	0.169996	154.465		574	0.215325	120.873
		575	0.173621	149.323		575	0.209943	118.767
		576	0.167221	143.02		576	0.22072	114.816
		577	0.167833	143.099		577	0.228206	102.987
		578	0.152867	151.685		578	0.239984	98.2166
		579	0.148727	173.418		579	0.239905	94.3631
		580	0.146161	173.85		580	0.234751	102.125
		581	0.154385	172.221		581	0.224175	105.834
		582	0.156016	158.013		582	0.219953	116.309
		583	0.165888	148.848		583	0.211292	118.606
		584	0.161267	145.245		584	0.217841	119.373
		585	0.158195	151.647		585	0.2214	110.999
		586	0.147533	159.07		586	0.235831	101.762
		587	0.15059	166.001		587	0.246166	92.2863
		588	0.147533	166.335		588	0.254832	86.3087
		589	0.159169	155.912		589	0.25392	86.6497
		590	0.168	142.829		590	0.241094	92.3212
		591	0.18358	135.924		591	0.223697	103.243
		592	0.189103	131.181		592	0.201668	111.805
		593	0.1952	131.315		593	0.193841	120.337
		594	0.19418	131.127		594	0.184722	119.736
		595	0.19224	132.326		595	0.190253	122.757
		596	0.184916	133.622		596	0.189773	117.776
		597	0.175171	136.914		597	0.202878	117.69
		598	0.166108	142.353		598	0.20738	109.58
		599	0.160615	146.013		599	0.223279	106.728
		600	0.160073	149.697		600	0.233791	98.2476
		601	0.161913	149.482		601	0.246527	97.3467
		602	0.173432	142.959		602	0.250331	94.1432
		603	0.18583	133.112		603	0.249987	100.414
		604	0.197898	128.978		604	0.241993	103.533
		605	0.200307	127.809		605	0.239828	111.478
		606	0.205547	128.908		606	0.232247	112.087
		607	0.20394	128.686		607	0.235385	114.117
		608	0.203162	132.632		608	0.23224	112.094
		609	0.19089	138.824		609	0.235345	114.144
		610	0.179507	153.213		610	0.233487	109.597
		611	0.1668	165.438		611	0.238689	107.579
		612	0.166738	167.327		612	0.237633	103.659
		613	0.160679	159.561		613	0.237917	104.053
		614	0.167598	147.43		614	0.234176	103.759
		615	0.170899	134.275		615	0.229323	104.489
		616	0.175778	131.804		616	0.224044	106.302
		617	0.16965	133.654		617	0.216329	107.322
		618	0.165416	141.711		618	0.214247	111.03
		619	0.154969	147.574		619	0.208765	110.667
		620	0.154773	150.925		620	0.211417	114.999
		621	0.151253	147.246		621	0.206516	113.687
		622	0.160397	140.11		622	0.213712	116.382
		623	0.16705	130.939		623	0.214344	110.225
		624	0.179235	126.486		624	0.22548	109.355
		625	0.186579	124.05		625	0.228046	102.018
		626	0.194201	128.658		626	0.234295	102.864
		627	0.195878	134.385		627	0.231772	100.012
		628	0.201959	138.528		628	0.230696	105.296
		629	0.207454	137.193		629	0.223647	106.304
		630	0.211372	137.644		630	0.22167	111.908
		631	0.215382	134.529		631	0.217654	111.142
		632	0.220541	127.116		632	0.221211	111.34
		633	0.222697	120.647		633	0.223617	107.756
		634	0.222222	114.38		634	0.230476	107.071
		635	0.220856	111.432		635	0.230068	108.132
		636	0.213876	109.981		636	0.224711	115.913
		637	0.200939	115.512		637	0.214471	122.641
		638	0.179265	124.745		638	0.211134	128.984
		639	0.161476	142.247		639	0.209222	126.695
		640	0.14951	159.794		640	0.218436	119.127
		641	0.159092	159.928		641	0.227181	110.346
		642	0.160467	165.238		642	0.236989	102.78
		643	0.173953	163.275		643	0.240817	99.5014
		644	0.193219	140.633		644	0.2403	98.4457
		645	0.226459	119.718		645	0.237889	101.534
		646	0.259285	100.103		646	0.231009	104.586
		647	0.294271	83.8932		647	0.22932	109.547
		648	0.327886	68.6148		648	0.227009	109.672
		649	0.358575	53.1579		649	0.233779	111.019
		650	0.378854	40.7908		650	0.227009	109.672
		651	0.384204	35.0635		651	0.233779	111.019
		652	0.377942	37.5272		652	0.235067	108.929
		653	0.365841	42.2416		653	0.240506	111.518
		654	0.351266	47.038		654	0.2397	108.901
		655	0.328371	56.2428		655	0.24608	108.925
		656	0.297143	68.5847		656	0.246214	104.766
		657	0.265949	80.9016		657	0.247708	109.213
		658	0.240139	92.4843		658	0.237781	112.491
		659	0.219525	101.592		659	0.238968	118.227
		660	0.204504	113.9		660	0.230004	117.168
		661	0.185041	127.38		661	0.234419	119.077
		662	0.175503	144.062		662	0.227301	115.282
		663	0.167942	152.541		663	0.234483	115.371
		664	0.172479	148.847		664	0.234652	108.363
		665	0.181575	133.643		665	0.243174	106.338
		666	0.201628	115.64		666	0.243104	99.3298
		667	0.226865	97.7509		667	0.24317	101.919
		668	0.252878	83.1837		668	0.237119	100.482
		669	0.272578	74.2423		669	0.239011	103.947
		670	0.285691	69.7542		670	0.238137	100.183
		671	0.28991	70.4944		671	0.240974	102.258
		672	0.289175	73.6805		672	0.234296	101.231
		673	0.280934	81.1117		673	0.233625	104.995
		674	0.270047	89.4324		674	0.230018	102.209
		675	0.25879	99.276		675	0.231959	103.869
		676	0.249247	105.853		676	0.228206	103.181
		677	0.239731	114.423		677	0.227067	108.006
		678	0.228044	122.785		678	0.223802	109.971
		679	0.220713	130.048		679	0.219222	116.652
		680	0.214509	135.197		680	0.21442	121.717
		681	0.214278	134.96		681	0.210354	126.861
		682	0.215548	134.621		682	0.210026	127.352
		683	0.215933	130.407		683	0.218816	119.917
		684	0.22594	122.142		684	0.234502	109.042
		685	0.230429	113.776		685	0.253546	96.0157
		686	0.24123	106.51		686	0.264246	90.5055
		687	0.254746	94.8577		687	0.26654	88.2935
		688	0.273547	82.4774		688	0.262844	92.2709
		689	0.29087	70.6341		689	0.255743	95.2833
		690	0.29765	65.1413		690	0.254978	100.306
		691	0.296625	64.733		691	0.254876	97.6007
		692	0.292486	66.3809		692	0.254978	100.306
		693	0.286521	69.1161		693	0.254876	97.6007
		694	0.273369	75.7725		694	0.262806	97.7659
		695	0.286521	69.116		695	0.267944	92.0394
		696	0.273369	75.7723		696	0.271429	94.2692
		697	0.250016	88.4622		697	0.265919	95.8232
		698	0.223877	102.573		698	0.25431	108.243
		699	0.206115	115.53		699	0.236189	116.892
		700	0.191275	124.059		700	0.22824	127.502
		701	0.182125	135.868		701	0.219555	126.573
		702	0.172027	146.733		702	0.225698	119.924
		703	0.172049	153.216		703	0.227627	108.976
		704	0.170835	151.135		704	0.233788	100.932
		705	0.175791	146.084		705	0.230905	97.1305
		706	0.180685	140.657		706	0.221401	101.606
		707	0.192183	132.544		707	0.21034	109.45
		708	0.208042	124.035		708	0.197822	121.23
		709	0.222327	116.903		709	0.195741	132.072
		710	0.232934	114.259		710	0.195349	135.478
		711	0.233408	114.878		711	0.210331	130.246
		712	0.233812	117.732		712	0.230786	112.7
		713	0.233538	115.946		713	0.259405	99.7336
		714	0.235635	115.252		714	0.284297	84.7884
		715	0.233312	113.464		715	0.293184	82.4707
		716	0.230895	115.014		716	0.29088	82.5104
		717	0.223693	117.185		717	0.273678	93.8047
		718	0.216674	120.851		718	0.247311	103.101
		719	0.20614	125.947		719	0.227191	119.331
		720	0.195007	133.519		720	0.201898	126.138
		721	0.18555	143.098		721	0.200113	132.614
		722	0.177856	153.34		722	0.192975	124.967
		723	0.176495	157.728		723	0.212592	114.595
		724	0.176234	158.772		724	0.226133	99.5299
		725	0.178497	151.463		725	0.242808	93.7433
		726	0.186136	140.9		726	0.248982	89.5078
		727	0.191954	131.575		727	0.248791	96.2818
		728	0.197641	126.382		728	0.244675	100.973
		729	0.197258	125.773		729	0.242819	110.171
		730	0.191165	129.171		730	0.240227	113.04
		731	0.182175	137.592		731	0.244201	111.561
		732	0.170353	145.928		732	0.249227	104.906
		733	0.166024	153.932		733	0.256438	93.9157
		734	0.158652	157.974		734	0.258511	87.2214
		735	0.160375	155.06		735	0.249227	104.906
		736	0.159141	151		736	0.256438	93.9161
		737	0.162233	148.489		737	0.258512	87.2216
		738	0.161154	147.343		738	0.25134	84.2101
		739	0.161958	148.806		739	0.233517	91.0918
		740	0.161101	148.981		740	0.208279	101.709
		741	0.163055	149.22		741	0.194245	115.893
		742	0.167036	145.333		742	0.178069	122.285
		743	0.173682	140.153		743	0.183049	128.55
		744	0.180294	133.248		744	0.180921	122.331
		745	0.186288	130.138		745	0.199673	119.315
		746	0.186105	129.698		746	0.210917	106.543
		747	0.187012	132.552		747	0.23156	100.726
		748	0.184264	134.695		748	0.244569	90.1802
		749	0.185628	138.267		749	0.252234	88.5935
		750	0.17858	143.268		750	0.252076	85.9608
		751	0.176235	151.23		751	0.240469	92.8642
		752	0.168114	156.37		752	0.22365	100.28
		753	0.169029	157.352		753	0.203696	113.228
		754	0.164306	154.936		754	0.190051	123.915
		755	0.164705	156.724		755	0.178324	132.277
		756	0.161883	154.755		756	0.17715	135.053
		757	0.16821	152.749		757	0.177319	128.542
		758	0.169526	151.032		758	0.184954	121.78
		759	0.17569	156.031		759	0.195021	110.949
		760	0.17338	164.619		760	0.207327	106.536
		761	0.181835	169.246		761	0.214894	101.935
		762	0.181228	163.658		762	0.221763	106.832
		763	0.189226	156.063		763	0.217856	110.835
		764	0.183001	150.766		764	0.219514	123.423
		765	0.183713	149.098		765	0.208932	129.186
		766	0.177034	143.591		766	0.220151	134.789
		767	0.181499	140.97		767	0.218178	127.019
		768	0.177861	139.14		768	0.241999	116.976
		769	0.178287	146.531		769	0.260616	98.518
		770	0.171363	152.236		770	0.280621	90.4836
		771	0.177353	154.679		771	0.285617	84.0695
		772	0.176124	150.704		772	0.27537	90.4538
		773	0.18527	146.367		773	0.26105	94.3785
		774	0.185129	141.206		774	0.248933	104.479
		775	0.189696	141.366		775	0.237665	107.742
		776	0.184204	142.078		776	0.231956	114.771
		777	0.182317	147.246		777	0.237665	107.742
		778	0.172751	153.064		778	0.231956	114.771
		779	0.16909	159.478		779	0.226422	114.581
		780	0.162525	161.323		780	0.236538	108.507
		781	0.167285	157.947		781	0.248666	99.0809
		782	0.164877	153.577		782	0.264147	89.6558
		783	0.171761	147.979		783	0.264455	91.0811
		784	0.173913	141.176		784	0.249169	100.11
		785	0.180183	138.241		785	0.235482	114.643
		786	0.181823	137.249		786	0.218563	127.782
		787	0.177822	146.927		787	0.220152	135.439
		788	0.173806	158.505		788	0.217425	131.381
		789	0.174342	163.832		789	0.23084	124.213
		790	0.178614	157.26		790	0.237321	111.039
		791	0.183449	146.532		791	0.252201	104.235
		792	0.181732	146.377		792	0.25904	96.3532
		793	0.179943	143.895		793	0.256291	101.212
		794	0.182689	140.126		794	0.244391	104.987
		795	0.181647	136.072		795	0.242416	109.516
		796	0.18054	139.297		796	0.242634	102.388
		797	0.165614	150.574		797	0.253517	96.471
		798	0.163359	159.886		798	0.258129	87.8335
		799	0.157583	164.712		799	0.253037	89.9929
		800	0.160224	160.149		800	0.238015	93.1796
		801	0.158379	158.273		801	0.217387	108.387
		802	0.160232	153.614		802	0.191785	121.026
		803	0.165938	146.859		803	0.180656	139.535
		804	0.172436	141.97		804	0.164644	146.484
		805	0.183706	139.31		805	0.175811	146.905
		806	0.187949	141.937		806	0.173101	137.003
		807	0.194402	143.961		807	0.193881	128.512
		808	0.198711	144.271		808	0.203735	114.884
		809	0.200812	141.264		809	0.218733	110.032
		810	0.203562	135.697		810	0.22499	100.111
		811	0.20128	128.229		811	0.232685	97.5932
		812	0.196626	128.376		812	0.235295	91.885
		813	0.176738	136.953		813	0.238202	93.0027
		814	0.161117	157.059		814	0.238713	91.6712
		815	0.148334	178.983		815	0.238547	95.4028
		816	0.154089	171.258		816	0.238221	94.4079
		817	0.150661	169.625		817	0.244188	92.2096
		818	0.164124	155.529		818	0.250834	88.1295
		819	0.180613	139.258		819	0.255721	86.701
		820	0.199593	127.713		820	0.256193	89.6813
		821	0.215074	118.252		821	0.251109	93.7431
		822	0.229799	113.341		822	0.245955	100.839
		823	0.237884	108.438		823	0.236014	105.853
		824	0.244461	106.511		824	0.230634	115.097
		825	0.244453	103.97		825	0.226224	113.216
		826	0.244538	103.963		826	0.237373	110.009
		827	0.24427	102.769		827	0.245935	98.2781
		828	0.244575	102.438		828	0.263579	89.3278
		829	0.244844	101.849		829	0.281111	78.3377
		830	0.244585	100.254		830	0.296486	70.9056
		831	0.244304	100.042		831	0.302777	67.8827
		832	0.242198	98.4155		832	0.291931	73.4757
		833	0.240868	98.7184		833	0.276361	81.462
		834	0.237009	98.0887		834	0.255509	92.9258
		835	0.231198	101.721		835	0.241273	101.358
		836	0.223263	104.456		836	0.229705	106.685
		837	0.216114	109.391		837	0.221082	108.52
		838	0.207263	114.408		838	0.225295	100.496
		839	0.19584	123.265		839	0.23168	93.5759
		840	0.180249	138.71		840	0.242921	84.805
		841	0.165658	158.327		841	0.245623	86.2079
		842	0.160843	173.405		842	0.23769	91.793
		843	0.157884	176.145		843	0.23351	101.94
		844	0.1571	160.943		844	0.225449	107.466
		845	0.167206	139.524		845	0.232909	110.065
		846	0.175717	130.175		846	0.238228	104.137
		847	0.172666	133.341		847	0.244798	103.184
		848	0.16544	147.849		848	0.244798	103.184
		849	0.159595	168.738		849	0.256012	92.6264
		850	0.165636	171.287		850	0.267164	87.2435
		851	0.167425	174.558		851	0.27203	82.1673
		852	0.169549	164.808		852	0.261883	89.1921
		853	0.181201	143.838		853	0.241941	97.4812
		854	0.193011	128.99		854	0.232937	108.033
		855	0.199055	124.427		855	0.228614	106.948
		856	0.195306	129.059		856	0.24251	102.094
		857	0.186212	140.498		857	0.260388	88.9956
		858	0.178356	152.117		858	0.278329	80.7149
		859	0.174838	158.692		859	0.290374	73.9633
		860	0.169783	160.958		860	0.291459	74.1643
		861	0.16847	158.727		861	0.288147	76.5296
		862	0.167496	149.776		862	0.272617	86.5876
		863	0.171719	141.5		863	0.254513	97.5229
		864	0.168386	136.628		864	0.235124	111.471
		865	0.165687	138.464		865	0.225412	118.768
		866	0.159229	142.204		866	0.220321	117.312
		867	0.15945	148.863		867	0.226013	109.689
		868	0.156872	154.316		868	0.236031	94.161
		869	0.162119	158.593		869	0.247724	84.6853
		870	0.166425	152.75		870	0.256437	76.4249
		871	0.17967	143.656		871	0.247932	83.033
		872	0.18864	135.178		872	0.23074	93.0484
		873	0.197793	132.43		873	0.21301	113.001
		874	0.199575	131.589		874	0.192538	125.965
		875	0.202114	134.701		875	0.197209	136.717
		876	0.200167	136.439		876	0.193679	131.047
		877	0.200977	139.999		877	0.217182	119.553
		878	0.196921	141.791		878	0.238532	98.7816
		879	0.19842	143.338		879	0.263831	86.6227
		880	0.195679	144.323		880	0.281066	75.0295
		881	0.199696	142.974		881	0.279371	76.4842
		882	0.198791	142.321		882	0.274192	79.3042
		883	0.197414	144.472		883	0.261527	89.7907
		884	0.195127	146.081		884	0.251658	94.6332
		885	0.192582	147.677		885	0.248135	99.4106
		886	0.190477	150.025		886	0.249607	94.7863
		887	0.181522	160.111		887	0.262091	86.1671
		888	0.1761	168.703		888	0.277169	74.7968
		889	0.169953	166.715		889	0.289683	66.4057
		890	0.169971	155.414		890	0.292831	64.7293
		891	0.169859	149.176		891	0.28407	71.2457
		892	0.167929	150.282		892	0.275457	78.755
		893	0.171358	147.04		893	0.268678	85.6893
		894	0.174199	145.273		894	0.272149	87.0393
		895	0.175998	143.883		895	0.285314	80.9556
		896	0.177818	145.457		896	0.300137	74.5818
		897	0.176326	146.861		897	0.318398	65.5219
		898	0.180989	146.149		898	0.321425	63.507
		899	0.181084	143.454		899	0.324004	62.8771
		900	0.185705	141.534		900	0.309394	69.1183
		901	0.183821	139.316		901	0.29696	73.8143
		902	0.18777	138.263		902	0.276293	83.3703
		903	0.185996	136.082		903	0.257761	89.3954
		904	0.190966	135.231		904	0.240871	98.8421
		905	0.192252	130.479		905	0.227478	104.461
		906	0.201855	126.569		906	0.22222	108.728
		907	0.20718	121.155		907	0.227305	106.19
		908	0.214524	120.401		908	0.241566	97.1647
		909	0.21602	118.329		909	0.260086	89.2095
		910	0.219033	118.651		910	0.278337	79.2373
		911	0.217491	118.867		911	0.283168	78.6023
		912	0.215267	122.066		912	0.278453	82.0567
		913	0.209179	127.148		913	0.261965	94.9085
		914	0.199191	135.805		914	0.241826	106.536
		915	0.189583	147.186		915	0.235458	116.934
		916	0.181589	157.036		916	0.228544	115.778
		917	0.17967	159.012		917	0.245816	106.485
		918	0.176784	159.005		918	0.267319	87.8528
		919	0.175568	154.043		919	0.290954	74.8659
		920	0.18016	142.924		920	0.313433	62.5045
		921	0.185215	133.524		921	0.312504	62.7896
		922	0.185817	130.122		922	0.267318	87.8529
		923	0.179168	135.952		923	0.290954	74.8659
		924	0.166227	147.969		924	0.313433	62.5046
		925	0.16053	161.207		925	0.312504	62.7898
		926	0.158515	161.891		926	0.305245	69.2846
		927	0.157823	162.365		927	0.273862	89.7691
		928	0.155355	157.236		928	0.244656	107.4
		929	0.164622	141.137		929	0.233468	121.789
		930	0.179613	126.24		930	0.227108	120.692
		931	0.194568	119.586		931	0.238012	110.849
		932	0.201372	118.524		932	0.251106	96.1568
		933	0.207518	121.582		933	0.270378	82.0963
		934	0.207114	124.891		934	0.27869	76.2438
		935	0.208159	130.173		935	0.274684	78.4065
		936	0.20287	133.857		936	0.259197	87.8677
		937	0.198096	138.464		937	0.235548	102.602
		938	0.192755	137.362		938	0.221066	116.453
		939	0.190999	136.447		939	0.212255	122.151
		940	0.190526	130.638		940	0.221141	118.892
		941	0.194496	126.272		941	0.234505	103.845
		942	0.191637	126.79		942	0.250882	92.4253
		943	0.18823	133.435		943	0.260126	81.9808
		944	0.18397	143.166		944	0.256232	81.7859
		945	0.183747	153.407		945	0.24572	84.3705
		946	0.186531	160.538		946	0.230389	95.9119
		947	0.187924	162.68		947	0.21138	107.514
		948	0.192747	156.038		948	0.200387	125.716
		949	0.198109	143.154		949	0.192021	129.356
		950	0.207711	132.598		950	0.20215	130.238
		951	0.211995	124.44		951	0.207026	119.215
		952	0.216377	121.689		952	0.231809	105.383
		953	0.212654	121.007		953	0.2478	90.1544
		954	0.207297	126.141		954	0.259914	82.3159
		955	0.193739	133.568		955	0.264543	76.851
		956	0.184173	145.758		956	0.258311	79.5192
		957	0.173952	156.535		957	0.244959	85.1151
		958	0.17243	164.66		958	0.220113	100.235
		959	0.169613	163.527		959	0.199496	113.695
		960	0.174747	154.141		960	0.189753	125.465
		961	0.179356	141.511		961	0.194298	127.475
		962	0.188211	132.628		962	0.208997	116.848
		963	0.192529	127.415		963	0.235493	103.247
		964	0.197167	124.58		964	0.26589	83.8011
		965	0.199925	124.83		965	0.284799	73.8555
		966	0.20011	126.013		966	0.293654	68.8712
		967	0.199798	130.092		967	0.279181	78.0975
		968	0.192119	134.365		968	0.251214	93.1185
		969	0.188833	139.595		969	0.221726	116.211
		970	0.177758	144.849		970	0.192178	132.265
		971	0.176484	148.153		971	0.191005	139.155
		972	0.16578	153.737		972	0.189224	125.803
		973	0.166749	153.342		973	0.214942	109.73
		974	0.17017	144.337		974	0.239937	89.6569
		975	0.176958	139.15		975	0.258006	82.9878
		976	0.186372	132.629		976	0.260806	81.5952
		977	0.191735	132.69		977	0.241996	96.6386
		978	0.194225	134.19		978	0.213656	111.719
		979	0.195274	139.367		979	0.20142	129.848
		980	0.197021	138.656		980	0.183638	135.066
		981	0.202406	134.892		981	0.191717	131.592
		982	0.200874	131.407		982	0.200332	112.48
		983	0.204338	125.306		983	0.22759	97.0466
		984	0.208528	116.171		984	0.24726	83.611
		985	0.217094	106.928		985	0.248979	87.2248
		986	0.222019	101.762		986	0.241779	94.0085
		987	0.221984	100.049		987	0.236458	108.039
		988	0.223441	100.256		988	0.236628	112.487
		989	0.224897	100.55		989	0.250864	110.265
		990	0.226903	103.885		990	0.266831	99.0496
		991	0.225444	109.171		991	0.287692	85.0633
		992	0.218211	120.24		992	0.296772	75.6552
		993	0.208347	132.804		993	0.290631	74.2641
[truncated: 9,931 more rows]

## Sheet: Fig S2
	d1	d2	d3	d4	d1	d2	d3	d4	d5	d1	d2	d3	d4	d5	d6	d1	d2	d3					0	1	2	3	4	5	6	7	8	9	10	11	12	13	14	15	16	17					d1	d2	d3	d4	d1
0	0.197731	0.212071	0.213398	0.19695	0.229968	0.224429	0.199286	0.203521	0.211967	0.291313	0.275052	0.351734	0.291241	0.290242	0.27938	0.335341	0.288785	0.213398				0	0.189388	0.223608	0.225997	0.189905	0.263437	0.196932	0.199165	0.211338	0.218202	0.333865	0.25821	0.326067	0.309981	0.420743	0.31188	0.306948	0.168495	0.263437				0	0.199187	0.212669	0.234335	0.201561	0.2196
1	0.195401	0.210865	0.211689	0.197245	0.233983	0.221824	0.200912	0.198152	0.215124	0.293405	0.273528	0.346628	0.290172	0.288728	0.276607	0.3368	0.294623	0.211689				1	0.190619	0.230471	0.230173	0.187153	0.260632	0.194361	0.198766	0.211402	0.217645	0.332252	0.257836	0.323116	0.308493	0.419911	0.311489	0.302296	0.165712	0.260632				1	0.196761	0.210691	0.23714	0.20165	0.221562
2	0.193699	0.212132	0.21108	0.199928	0.238169	0.218544	0.203019	0.195152	0.217385	0.294286	0.271782	0.342196	0.2889	0.287937	0.27355	0.338361	0.30683	0.21108				2	0.193446	0.235301	0.233709	0.186963	0.258509	0.192492	0.199288	0.212175	0.217293	0.331515	0.258266	0.320076	0.307002	0.420728	0.310254	0.299834	0.172219	0.258509				2	0.193075	0.209947	0.240504	0.201706	0.224875
3	0.19362	0.214951	0.21145	0.20412	0.241953	0.216474	0.202001	0.195298	0.219166	0.294327	0.26877	0.339564	0.287053	0.287377	0.269916	0.339717	0.320006	0.21145				3	0.194504	0.239175	0.236444	0.189341	0.258437	0.193816	0.199836	0.212932	0.216375	0.331029	0.259128	0.318222	0.305981	0.42319	0.308433	0.299844	0.170406	0.258437				3	0.189472	0.210531	0.243662	0.200529	0.229688
4	0.194248	0.217877	0.213003	0.206844	0.244399	0.215833	0.199356	0.197412	0.220432	0.294002	0.265049	0.338451	0.284876	0.287194	0.267028	0.340359	0.331132	0.213003				4	0.191428	0.242593	0.238556	0.193092	0.260341	0.198591	0.200041	0.213485	0.213968	0.330088	0.258308	0.318227	0.305076	0.426353	0.306376	0.300399	0.171437	0.260341				4	0.187842	0.211802	0.245826	0.196624	0.234629
5	0.193885	0.219988	0.215126	0.204267	0.244531	0.215313	0.198451	0.199894	0.221558	0.293845	0.263243	0.338526	0.283004	0.287131	0.265141	0.339684	0.337457	0.215126				5	0.186417	0.245118	0.240201	0.196724	0.261929	0.205029	0.200177	0.213841	0.210267	0.329063	0.256773	0.319582	0.303557	0.428435	0.304432	0.301252	0.173985	0.261929				5	0.189602	0.21247	0.246696	0.191181	0.238314
6	0.192416	0.22171	0.217295	0.197509	0.242608	0.212568	0.200458	0.201664	0.222655	0.293529	0.264709	0.339446	0.281957	0.286677	0.264163	0.337677	0.33628	0.217295				6	0.184111	0.245575	0.241008	0.199271	0.261523	0.209697	0.201041	0.214238	0.206647	0.32887	0.257045	0.32134	0.300822	0.428803	0.302703	0.302273	0.181702	0.261523				6	0.193838	0.210977	0.24674	0.187951	0.240197
7	0.191234	0.223675	0.219266	0.19104	0.240026	0.206792	0.204358	0.202615	0.223655	0.292478	0.267461	0.341383	0.282516	0.285491	0.264081	0.334876	0.328113	0.219266				7	0.186335	0.243229	0.241133	0.200417	0.260141	0.210835	0.202034	0.214403	0.204173	0.329155	0.258832	0.323164	0.297455	0.428243	0.301437	0.303449	0.189575	0.260141				7	0.199038	0.207612	0.246283	0.18921	0.241388
8	0.191515	0.226329	0.220963	0.188403	0.237143	0.200659	0.206663	0.204028	0.224408	0.290786	0.268968	0.34415	0.284233	0.283813	0.264597	0.331472	0.314715	0.220963				8	0.191048	0.239988	0.240535	0.200515	0.260545	0.210856	0.201877	0.213948	0.203577	0.328088	0.260376	0.325345	0.294511	0.427617	0.300657	0.304754	0.197566	0.260545				8	0.203046	0.204583	0.245977	0.193357	0.242886
9	0.192905	0.229082	0.222301	0.19016	0.233236	0.19768	0.204346	0.207144	0.22479	0.289151	0.269676	0.346688	0.286152	0.282614	0.265643	0.327461	0.30291	0.222301				9	0.194312	0.237719	0.239494	0.199953	0.262377	0.212028	0.199816	0.21254	0.204268	0.325983	0.261783	0.328063	0.292362	0.427392	0.300621	0.306191	0.197521	0.262377				9	0.203977	0.203948	0.246145	0.195908	0.245204
10	0.19355	0.231286	0.222959	0.192993	0.228926	0.199129	0.199238	0.211894	0.225825	0.28794	0.271733	0.347734	0.287919	0.282378	0.267385	0.322848	0.296784	0.222959				10	0.195232	0.237174	0.237929	0.198737	0.264145	0.214606	0.197181	0.210341	0.205118	0.324284	0.264686	0.330945	0.290641	0.427287	0.30125	0.30692	0.202927	0.264145				10	0.202778	0.206097	0.246609	0.194373	0.247213
11	0.19305	0.232509	0.222856	0.193294	0.225557	0.203418	0.195629	0.215887	0.227151	0.287296	0.274215	0.347057	0.29009	0.282817	0.269524	0.318102	0.297796	0.222856				11	0.195889	0.238091	0.235786	0.196848	0.26454	0.21734	0.196412	0.208053	0.205706	0.32394	0.268762	0.333035	0.288879	0.426548	0.302261	0.307624	0.200307	0.26454				11	0.202377	0.209926	0.247129	0.19018	0.250139
12	0.192425	0.23283	0.221823	0.191837	0.223392	0.206914	0.195534	0.216807	0.227786	0.286588	0.273063	0.345724	0.292996	0.28336	0.271331	0.313661	0.302775	0.221823				12	0.197944	0.23865	0.232929	0.194659	0.264098	0.218054	0.198448	0.206744	0.206523	0.324375	0.27148	0.334307	0.286783	0.425696	0.302831	0.30802	0.202136	0.264098				12	0.204332	0.21335	0.247782	0.186688	0.253998
13	0.19258	0.232821	0.219777	0.191485	0.220958	0.208046	0.19845	0.215616	0.226899	0.28476	0.267861	0.345314	0.29642	0.283884	0.272438	0.309767	0.305352	0.219777				13	0.201503	0.237049	0.229952	0.193063	0.263301	0.216204	0.20187	0.206092	0.207704	0.324059	0.271905	0.33515	0.284376	0.425432	0.302853	0.309285	0.189271	0.263301				13	0.207675	0.214226	0.24925	0.18584	0.256993
14	0.193327	0.232567	0.217051	0.193107	0.217412	0.20797	0.201216	0.215424	0.224708	0.281663	0.26378	0.346664	0.299674	0.284829	0.273113	0.305637	0.302876	0.217051				14	0.204526	0.233746	0.226234	0.192071	0.262493	0.213041	0.204322	0.205401	0.209653	0.322087	0.271647	0.335931	0.282024	0.42562	0.302459	0.310372	0.187606	0.262493				14	0.210751	0.213245	0.251374	0.187441	0.257786
15	0.19424	0.23169	0.214304	0.195536	0.213757	0.208812	0.200433	0.217647	0.222434	0.278603	0.262859	0.349717	0.302173	0.28593	0.273963	0.301007	0.294533	0.214304				15	0.204615	0.230474	0.221904	0.1916	0.261168	0.20958	0.204653	0.204484	0.212056	0.319353	0.272077	0.337041	0.280074	0.426438	0.301683	0.311742	0.179579	0.261168				15	0.210532	0.212419	0.25378	0.189145	0.256674
16	0.194972	0.229622	0.212201	0.196696	0.211937	0.211336	0.197615	0.221689	0.221254	0.276185	0.262773	0.354025	0.304093	0.286507	0.275111	0.296599	0.282935	0.212201				16	0.201855	0.228441	0.217869	0.191537	0.260233	0.206272	0.20446	0.203772	0.214198	0.317196	0.272447	0.338378	0.279238	0.427297	0.300463	0.311408	0.187443	0.260233				16	0.206356	0.213012	0.256415	0.190162	0.255406
17	0.195986	0.226538	0.211797	0.195632	0.212307	0.213929	0.196944	0.225284	0.220936	0.275225	0.260731	0.358564	0.305132	0.286034	0.276236	0.293313	0.274494	0.211797				17	0.199106	0.228228	0.214872	0.192168	0.260755	0.202852	0.206103	0.204062	0.21602	0.316468	0.270842	0.339274	0.280288	0.427656	0.29887	0.310272	0.184309	0.260755				17	0.200519	0.214885	0.259125	0.190971	0.254564
18	0.197976	0.223568	0.213403	0.192933	0.21418	0.214696	0.199777	0.224689	0.220848	0.27489	0.259357	0.362626	0.305288	0.284853	0.276953	0.29173	0.272401	0.213403				18	0.198573	0.229046	0.213521	0.193748	0.262417	0.198866	0.209995	0.205417	0.217462	0.316426	0.268991	0.339736	0.28303	0.427603	0.296658	0.308709	0.186545	0.262417				18	0.196412	0.216095	0.261813	0.192187	0.254303
19	0.200416	0.221472	0.2164	0.190595	0.217091	0.21329	0.205107	0.219245	0.219778	0.273757	0.26081	0.365417	0.304727	0.283555	0.277015	0.292061	0.276089	0.2164				19	0.200464	0.228913	0.213885	0.196053	0.26334	0.19477	0.214032	0.206865	0.218254	0.315598	0.268604	0.340546	0.286496	0.427896	0.294409	0.308297	0.188276	0.26334				19	0.19511	0.215376	0.264203	0.193635	0.25232
20	0.202348	0.220365	0.219771	0.189723	0.221454	0.210994	0.210452	0.21305	0.216644	0.271149	0.263108	0.366753	0.303962	0.282676	0.277314	0.294169	0.282475	0.219771				20	0.203061	0.227088	0.215686	0.198525	0.262297	0.192302	0.214964	0.207601	0.217461	0.31405	0.268888	0.342141	0.289768	0.429075	0.292524	0.307814	0.199048	0.262297				20	0.195886	0.213682	0.266057	0.194306	0.248893
21	0.203103	0.219911	0.222985	0.190619	0.227254	0.209726	0.213288	0.209104	0.212301	0.267914	0.263676	0.36692	0.30391	0.282799	0.278478	0.296952	0.285986	0.222985				21	0.203615	0.22499	0.218173	0.200587	0.260106	0.193095	0.213078	0.207334	0.214865	0.313592	0.268654	0.344301	0.292633	0.430798	0.291308	0.30659	0.206238	0.260106				21	0.195955	0.212486	0.267761	0.192907	0.244986
22	0.203433	0.219631	0.225789	0.192834	0.233195	0.210842	0.213688	0.207935	0.208676	0.265186	0.263834	0.36653	0.304768	0.284135	0.280387	0.299425	0.285423	0.225789				22	0.201141	0.22422	0.220788	0.201497	0.258782	0.19645	0.211208	0.206238	0.211211	0.315679	0.269345	0.346276	0.295382	0.432573	0.290885	0.304332	0.209738	0.258782				22	0.193206	0.212254	0.269433	0.189381	0.241611
23	0.204164	0.219719	0.228141	0.19576	0.237399	0.214168	0.213171	0.207193	0.206751	0.263148	0.264117	0.365962	0.305845	0.28624	0.282234	0.300019	0.284055	0.228141				23	0.197299	0.225257	0.222984	0.201275	0.258581	0.201151	0.211254	0.204706	0.208331	0.320341	0.272052	0.347705	0.298299	0.434328	0.291269	0.301701	0.209847	0.258581				23	0.189158	0.212507	0.270703	0.185843	0.23913
24	0.205357	0.220264	0.230067	0.198763	0.239332	0.217864	0.212516	0.203765	0.20677	0.261403	0.262491	0.364967	0.305846	0.28852	0.282119	0.298462	0.284594	0.230067				24	0.193753	0.22778	0.224696	0.200387	0.258928	0.206153	0.212212	0.202396	0.207341	0.325588	0.275169	0.348815	0.301437	0.436304	0.292581	0.299608	0.208564	0.258928				24	0.187137	0.211737	0.271623	0.185021	0.237198
25	0.206289	0.220713	0.231862	0.201131	0.240329	0.220198	0.211713	0.197684	0.207563	0.259159	0.258911	0.363905	0.304554	0.290241	0.280542	0.296262	0.289026	0.231862				25	0.191484	0.230256	0.225588	0.199566	0.257685	0.21059	0.211745	0.19884	0.208413	0.329008	0.277721	0.351167	0.304333	0.438136	0.295236	0.297273	0.208368	0.257685				25	0.188248	0.208615	0.272498	0.187358	0.235639
26	0.205294	0.220758	0.233754	0.203078	0.240939	0.22012	0.210543	0.193315	0.208231	0.256322	0.257331	0.362901	0.303078	0.290693	0.27839	0.294943	0.29812	0.233754				26	0.190229	0.23121	0.225575	0.198819	0.255671	0.213795	0.208498	0.194618	0.210251	0.330404	0.280894	0.355235	0.306513	0.439021	0.299094	0.294623	0.20246	0.255671				26	0.191464	0.202659	0.273561	0.190854	0.234782
27	0.202607	0.220862	0.235819	0.204686	0.241341	0.218467	0.208874	0.193603	0.208543	0.254073	0.259371	0.362425	0.302156	0.289892	0.276094	0.295798	0.308606	0.235819				27	0.189898	0.230822	0.224668	0.197771	0.254357	0.215721	0.204123	0.191613	0.211324	0.330691	0.285135	0.359985	0.307475	0.439084	0.30331	0.292006	0.199033	0.254357				27	0.193657	0.195648	0.27516	0.193194	0.235029
28	0.197539	0.22125	0.238487	0.206101	0.241494	0.216685	0.20678	0.19762	0.209344	0.253723	0.261743	0.362136	0.301797	0.288397	0.274013	0.299495	0.314805	0.238487				28	0.189604	0.23038	0.223158	0.195964	0.253071	0.216993	0.201312	0.190525	0.211757	0.331033	0.289013	0.364056	0.307371	0.439796	0.307372	0.290355	0.189639	0.253071				28	0.193499	0.190361	0.277292	0.194351	0.235584
29	0.192519	0.221344	0.241424	0.207191	0.241343	0.216285	0.204535	0.201256	0.211003	0.255709	0.261181	0.362166	0.301408	0.286774	0.271782	0.305454	0.312473	0.241424				29	0.189147	0.230142	0.221718	0.193462	0.250619	0.218477	0.200516	0.190907	0.212088	0.33125	0.291928	0.366437	0.306805	0.441845	0.310904	0.289757	0.192478	0.250619				29	0.191391	0.188901	0.280146	0.195497	0.235396
30	0.189653	0.220517	0.243726	0.207343	0.240175	0.217344	0.201875	0.201171	0.213335	0.25974	0.261071	0.362522	0.300176	0.285106	0.268556	0.312044	0.302123	0.243726				30	0.189581	0.229388	0.220608	0.190632	0.247303	0.220411	0.201027	0.192	0.212273	0.330188	0.294798	0.367722	0.306194	0.445719	0.313755	0.291145	0.188781	0.247303				30	0.189012	0.191603	0.283596	0.198299	0.23394
31	0.189316	0.218847	0.244747	0.205832	0.236667	0.218673	0.199801	0.198765	0.215581	0.26429	0.264148	0.362485	0.298418	0.282995	0.265114	0.316943	0.290912	0.244747				31	0.191644	0.227162	0.219599	0.188256	0.244514	0.222207	0.200865	0.193589	0.211805	0.327004	0.29778	0.369226	0.306163	0.450751	0.315958	0.29248	0.196976	0.244514				31	0.18698	0.197277	0.286908	0.202342	0.231376
32	0.190012	0.217938	0.244343	0.202699	0.2311	0.219325	0.199478	0.197772	0.217257	0.26793	0.268974	0.362361	0.297111	0.280062	0.263257	0.319171	0.282977	0.244343				32	0.195416	0.222858	0.218024	0.187008	0.242207	0.222361	0.19975	0.196385	0.209804	0.322205	0.299511	0.370938	0.306904	0.454941	0.317743	0.294698	0.193471	0.242207				32	0.185725	0.204291	0.288385	0.205429	0.228628
33	0.190269	0.21983	0.242529	0.199239	0.224963	0.218378	0.200247	0.199659	0.218343	0.270742	0.273407	0.363258	0.29644	0.27667	0.263606	0.319776	0.279794	0.242529				33	0.199491	0.217736	0.216074	0.187561	0.239876	0.220212	0.200021	0.200795	0.206958	0.317682	0.299385	0.371747	0.307717	0.457533	0.319256	0.296955	0.19973	0.239876				33	0.18485	0.20938	0.286979	0.206113	0.226149
34	0.190278	0.223394	0.239392	0.196848	0.219336	0.217073	0.200596	0.203592	0.219314	0.273454	0.276878	0.365489	0.296465	0.273915	0.265838	0.319913	0.28025	0.239392				34	0.201986	0.213483	0.214531	0.190179	0.237002	0.217024	0.202207	0.206087	0.205526	0.314561	0.298538	0.371579	0.308827	0.458241	0.320739	0.300399	0.199419	0.237002				34	0.184139	0.211012	0.282512	0.204606	0.224304
35	0.190896	0.227675	0.234332	0.195849	0.215031	0.217417	0.198887	0.206475	0.220963	0.27551	0.279731	0.368704	0.296506	0.272852	0.269128	0.320262	0.281805	0.234332				35	0.201895	0.212279	0.213627	0.194258	0.234581	0.21442	0.204616	0.210903	0.206772	0.312922	0.297851	0.369983	0.310934	0.457889	0.322497	0.304403	0.205499	0.234581				35	0.185004	0.210485	0.275861	0.20184	0.222847
36	0.191897	0.231835	0.227541	0.194659	0.211773	0.22015	0.196464	0.20584	0.22361	0.276842	0.281151	0.371731	0.29592	0.27388	0.272325	0.320333	0.282083	0.227541				36	0.19941	0.214969	0.213006	0.199009	0.233031	0.21257	0.205736	0.214384	0.210566	0.310749	0.297235	0.36743	0.314371	0.457046	0.324214	0.308966	0.203365	0.233031				36	0.18798	0.210009	0.267818	0.198452	0.22294
37	0.193583	0.235452	0.219525	0.19133	0.209313	0.224477	0.195068	0.203005	0.227351	0.277336	0.279011	0.373257	0.293646	0.27684	0.275545	0.319818	0.279241	0.219525				37	0.196192	0.220338	0.212407	0.202857	0.232043	0.210116	0.205006	0.216818	0.215616	0.307304	0.296085	0.365297	0.318722	0.456187	0.325581	0.312751	0.203428	0.232043				37	0.192908	0.210909	0.259246	0.19453	0.22358
38	0.196367	0.238399	0.211537	0.186765	0.207558	0.2277	0.196646	0.200971	0.231509	0.276578	0.274671	0.372709	0.289	0.281487	0.279065	0.319161	0.27312	0.211537				38	0.194586	0.225376	0.211948	0.204083	0.230664	0.205573	0.203636	0.218814	0.220383	0.303262	0.294751	0.364259	0.322906	0.456315	0.326337	0.315944	0.199774	0.230664				38	0.198465	0.213281	0.250771	0.18981	0.224115
39	0.199864	0.24012	0.204482	0.184573	0.206434	0.226965	0.200985	0.201482	0.235722	0.275908	0.27097	0.370456	0.283468	0.287062	0.28251	0.319012	0.26648	0.204482				39	0.195232	0.227972	0.211429	0.202964	0.228769	0.19984	0.203033	0.220753	0.224865	0.299633	0.294282	0.364165	0.326241	0.458217	0.326461	0.317798	0.20086	0.228769				39	0.2029	0.216795	0.243529	0.185602	0.223541
40	0.203301	0.240321	0.199004	0.187013	0.206197	0.222654	0.206216	0.203713	0.239298	0.27608	0.268005	0.366996	0.278457	0.29239	0.285467	0.319297	0.260449	0.199004				40	0.195846	0.229436	0.211359	0.201001	0.227736	0.19542	0.203431	0.222195	0.229017	0.29706	0.294653	0.364452	0.328597	0.461407	0.326421	0.318205	0.199208	0.227736				40	0.205166	0.219534	0.237642	0.184069	0.222159
41	0.205864	0.238348	0.195968	0.192635	0.207364	0.217126	0.210124	0.205407	0.241119	0.277282	0.264298	0.362875	0.274865	0.296298	0.287626	0.318985	0.258194	0.195968				41	0.194291	0.231901	0.212102	0.199633	0.22765	0.194163	0.203562	0.222646	0.232382	0.295207	0.294876	0.364246	0.330072	0.464851	0.326322	0.316691	0.197894	0.22765				41	0.205067	0.219135	0.232819	0.186265	0.221499
42	0.206841	0.235419	0.196105	0.197738	0.210152	0.212686	0.211466	0.204573	0.241251	0.278863	0.261228	0.358554	0.272629	0.298348	0.28891	0.317549	0.260037	0.196105				42	0.190841	0.236004	0.213665	0.198883	0.227993	0.195972	0.202205	0.222666	0.234242	0.293237	0.295349	0.363449	0.330352	0.466664	0.326061	0.313761	0.197423	0.227993				42	0.20368	0.216648	0.22915	0.190893	0.22194
43	0.206429	0.23244	0.200169	0.199596	0.213977	0.209495	0.210499	0.202712	0.240256	0.279809	0.260269	0.354414	0.271137	0.298771	0.289388	0.315227	0.266724	0.200169				43	0.188603	0.241489	0.215455	0.196878	0.22839	0.198554	0.200369	0.22278	0.234193	0.29105	0.296616	0.363076	0.32908	0.46619	0.325873	0.310037	0.198914	0.22839				43	0.202791	0.215051	0.226775	0.19529	0.223654
44	0.205621	0.230343	0.207192	0.199642	0.216961	0.205968	0.208485	0.202865	0.238261	0.279565	0.260654	0.351047	0.269787	0.298688	0.289002	0.312783	0.274904	0.207192				44	0.190015	0.245837	0.216938	0.192434	0.228917	0.199305	0.199864	0.222711	0.232212	0.289277	0.297359	0.364246	0.326487	0.464494	0.326073	0.306442	0.200834	0.228917				44	0.203106	0.216252	0.225822	0.197822	0.225766
45	0.204924	0.229739	0.215495	0.201035	0.218334	0.201073	0.205779	0.206056	0.235172	0.277965	0.26148	0.349017	0.267911	0.29878	0.287978	0.310474	0.280223	0.215495				45	0.194675	0.247337	0.218568	0.187116	0.229738	0.197717	0.201604	0.221261	0.228868	0.287947	0.296522	0.366703	0.323213	0.463133	0.326911	0.304061	0.202571	0.229738				45	0.203354	0.220477	0.225819	0.198403	0.227157
46	0.20387	0.231052	0.223506	0.204122	0.218476	0.197156	0.203167	0.211479	0.23111	0.274954	0.263915	0.347998	0.266019	0.299251	0.286331	0.30881	0.280468	0.223506				46	0.198894	0.24712	0.220799	0.183906	0.231105	0.196343	0.20484	0.217002	0.224601	0.287311	0.295604	0.368744	0.319696	0.462883	0.328672	0.304035	0.206832	0.231105				46	0.201962	0.225818	0.226175	0.198316	0.228165
47	0.20196	0.233672	0.229891	0.207063	0.218987	0.197493	0.200233	0.216744	0.226106	0.271687	0.26751	0.347139	0.265241	0.300408	0.284698	0.307774	0.273205	0.229891				47	0.198669	0.245854	0.22361	0.184389	0.233132	0.19757	0.207298	0.210102	0.219724	0.28853	0.295785	0.368397	0.316417	0.463666	0.331362	0.305504	0.207969	0.233132				47	0.198329	0.228879	0.226443	0.198481	0.230488
48	0.199725	0.236228	0.2344	0.207629	0.220253	0.202637	0.19614	0.219583	0.220909	0.268553	0.26953	0.345975	0.266539	0.302801	0.283957	0.307101	0.26187	0.2344				48	0.194846	0.24373	0.226096	0.187612	0.23601	0.200905	0.207551	0.202564	0.214863	0.291366	0.296442	0.365261	0.313504	0.464557	0.334628	0.305413	0.20985	0.23601				48	0.193753	0.22785	0.22643	0.200109	0.234419
49	0.198401	0.237659	0.237256	0.204399	0.222451	0.209595	0.191973	0.21928	0.21706	0.265757	0.268811	0.344755	0.269659	0.306543	0.284586	0.306989	0.254572	0.237256				49	0.191717	0.240583	0.22773	0.191282	0.238638	0.204011	0.207388	0.196724	0.210176	0.295963	0.296204	0.361585	0.311022	0.466195	0.337465	0.302422	0.201722	0.238638				49	0.190274	0.224176	0.225955	0.202654	0.238943
50	0.197947	0.238229	0.23912	0.199509	0.224736	0.214101	0.190501	0.216932	0.215842	0.263447	0.268129	0.344088	0.273422	0.311057	0.286364	0.307467	0.253136	0.23912				50	0.191708	0.235848	0.228484	0.195051	0.239835	0.204624	0.208537	0.193282	0.20607	0.30091	0.295245	0.359161	0.30915	0.468781	0.339397	0.296802	0.19999	0.239835				50	0.189302	0.219793	0.225124	0.205067	0.243068
51	0.196921	0.238617	0.240753	0.195856	0.227217	0.213659	0.192781	0.214213	0.217249	0.261653	0.269839	0.344476	0.275432	0.314973	0.289005	0.308068	0.26441	0.240753				51	0.194843	0.229527	0.228563	0.198388	0.238727	0.203819	0.210628	0.191967	0.203162	0.304601	0.294493	0.35881	0.307963	0.471678	0.340289	0.291605	0.191503	0.238727				51	0.190765	0.21576	0.224265	0.207408	0.247273
52	0.193664	0.239214	0.242325	0.195376	0.228664	0.211317	0.196956	0.21211	0.220321	0.260349	0.273319	0.346361	0.275111	0.317345	0.292155	0.308512	0.284175	0.242325				52	0.197993	0.222633	0.228681	0.201235	0.23586	0.203424	0.21222	0.192136	0.201753	0.306296	0.29336	0.359513	0.307171	0.474221	0.340033	0.288011	0.195916	0.23586				52	0.192858	0.21247	0.223501	0.209731	0.252317
53	0.188344	0.239702	0.244266	0.197611	0.229265	0.210583	0.199955	0.210468	0.223552	0.260226	0.276277	0.34963	0.274082	0.318595	0.295559	0.309013	0.312639	0.244266				53	0.196635	0.216893	0.229315	0.203515	0.232679	0.204484	0.211651	0.193809	0.201349	0.307056	0.290967	0.359909	0.306507	0.475384	0.338215	0.286913	0.193574	0.232679				53	0.193592	0.20926	0.222737	0.21205	0.257287
54	0.184438	0.239228	0.245636	0.199412	0.229647	0.212181	0.199889	0.208914	0.226365	0.262284	0.277998	0.353966	0.274129	0.318864	0.29893	0.310963	0.333852	0.245636				54	0.192105	0.213916	0.230431	0.20411	0.230566	0.206642	0.209709	0.197023	0.201336	0.308276	0.28798	0.359689	0.305817	0.475258	0.335358	0.286809	0.200049	0.230566				54	0.193363	0.205599	0.221846	0.213751	0.260928
55	0.185326	0.237455	0.245652	0.197178	0.230313	0.214947	0.198624	0.207277	0.22846	0.266614	0.279207	0.358339	0.27556	0.318294	0.301985	0.315247	0.336552	0.245652				55	0.189813	0.214032	0.232042	0.202518	0.229773	0.208368	0.208299	0.201675	0.20099	0.31006	0.286155	0.359093	0.304743	0.47389	0.331868	0.288027	0.203281	0.229773				55	0.194353	0.202967	0.221164	0.213904	0.26303
56	0.190948	0.234361	0.2441	0.192772	0.230365	0.216176	0.198446	0.20587	0.229618	0.272128	0.280373	0.361594	0.277698	0.317459	0.304427	0.320831	0.325074	0.2441				56	0.192388	0.215845	0.233106	0.20007	0.230089	0.208707	0.208483	0.206679	0.200783	0.311218	0.285803	0.358543	0.302541	0.471905	0.328288	0.290122	0.217365	0.230089				56	0.19735	0.203388	0.220568	0.212179	0.264846
57	0.198224	0.230849	0.241247	0.190821	0.229089	0.215174	0.199383	0.205697	0.229993	0.276646	0.280998	0.362811	0.279497	0.317087	0.305846	0.326547	0.303342	0.241247				57	0.198379	0.217062	0.233226	0.198107	0.230805	0.208026	0.209647	0.210357	0.20116	0.310765	0.285702	0.358085	0.298943	0.469901	0.325493	0.293197	0.228848	0.230805				57	0.201907	0.206994	0.220075	0.208992	0.266963
58	0.203476	0.228	0.237735	0.193368	0.22723	0.213518	0.199945	0.207362	0.230015	0.278156	0.280849	0.362378	0.27974	0.317596	0.305851	0.330812	0.284627	0.237735				58	0.203216	0.216237	0.232572	0.197855	0.230777	0.206917	0.210149	0.211654	0.202651	0.309694	0.285348	0.357211	0.294547	0.468106	0.3244	0.295724	0.241824	0.230777				58	0.205756	0.213021	0.219332	0.204825	0.2687
59	0.205301	0.226051	0.234105	0.19855	0.22644	0.213185	0.199247	0.210491	0.23049	0.277942	0.280044	0.36169	0.278891	0.318512	0.304254	0.332695	0.276651	0.234105				59	0.203092	0.214464	0.230941	0.198488	0.229373	0.205731	0.209675	0.21145	0.205422	0.310515	0.285888	0.355465	0.290499	0.466532	0.324858	0.297165	0.250251	0.229373				59	0.206898	0.219799	0.218246	0.200465	0.26797
60	0.205895	0.224958	0.230471	0.202509	0.226241	0.214226	0.197021	0.214099	0.23182	0.278536	0.278256	0.361947	0.278302	0.31885	0.301694	0.332401	0.278985	0.230471				60	0.199455	0.214098	0.228468	0.199221	0.227689	0.204224	0.209273	0.210514	0.209237	0.314577	0.287337	0.352649	0.287861	0.465428	0.326285	0.297709	0.256835	0.227689				60	0.206624	0.221668	0.21784	0.199213	0.26728
61	0.20779	0.224487	0.226676	0.203528	0.22594	0.215807	0.195246	0.216158	0.233815	0.281154	0.275944	0.363523	0.278825	0.318051	0.298843	0.330826	0.295097	0.226676				61	0.196611	0.216198	0.225057	0.200044	0.227359	0.202265	0.209562	0.208959	0.214022	0.320915	0.289054	0.348706	0.286691	0.464503	0.328392	0.298063	0.26114	0.227359				61	0.204421	0.226161	0.216438	0.194851	0.264218
62	0.211611	0.223352	0.222489	0.204232	0.22618	0.217868	0.195186	0.215143	0.235318	0.285201	0.275239	0.365849	0.28041	0.316714	0.296052	0.329789	0.312567	0.222489				62	0.19734	0.220235	0.220555	0.200108	0.229215	0.198855	0.209832	0.206489	0.21958	0.326888	0.29063	0.344193	0.2855	0.463311	0.330865	0.299242	0.260587	0.229215				62	0.201725	0.227385	0.214291	0.190485	0.262044
63	0.215441	0.220189	0.218045	0.206808	0.227133	0.22036	0.195938	0.212457	0.235695	0.288535	0.27589	0.368335	0.28272	0.316046	0.293651	0.329646	0.320855	0.218045				63	0.201197	0.22458	0.214866	0.198636	0.231458	0.194323	0.208084	0.203598	0.225666	0.330102	0.291054	0.340323	0.283107	0.461173	0.332825	0.301664	0.257983	0.231458				63	0.199929	0.225585	0.211729	0.18722	0.261652
64	0.216333	0.215802	0.213923	0.211218	0.227471	0.223253	0.195829	0.210589	0.235782	0.290188	0.276427	0.370453	0.285093	0.316921	0.291804	0.329952	0.315447	0.213923				64	0.205087	0.22727	0.209306	0.196328	0.232901	0.190097	0.203713	0.200987	0.230303	0.331117	0.29003	0.337766	0.280246	0.457317	0.333963	0.305866	0.249475	0.232901				64	0.198994	0.22299	0.209722	0.186271	0.263191
65	0.213346	0.212465	0.211767	0.215469	0.226504	0.225554	0.193331	0.210957	0.235868	0.291149	0.276097	0.372081	0.286258	0.320016	0.290621	0.330343	0.30228	0.211767				65	0.20633	0.227987	0.20467	0.19363	0.232923	0.188401	0.198898	0.200207	0.231856	0.331895	0.287991	0.336863	0.278059	0.452838	0.333781	0.309889	0.242852	0.232923				65	0.197243	0.222215	0.209394	0.187346	0.265254
66	0.209308	0.211711	0.212144	0.217196	0.224714	0.226572	0.190152	0.213078	0.23636	0.292515	0.2758	0.372974	0.285407	0.325253	0.290113	0.330698	0.289238	0.212144				66	0.20532	0.228853	0.201896	0.191031	0.233108	0.190915	0.196145	0.2014	0.230488	0.333568	0.285847	0.337165	0.277602	0.449055	0.332243	0.312646	0.229917	0.233108				66	0.19274	0.224475	0.211611	0.188838	0.266712
67	0.206621	0.213567	0.215126	0.215208	0.223828	0.226028	0.188597	0.214543	0.237393	0.29448	0.27674	0.372869	0.283149	0.331537	0.290271	0.331548	0.279069	0.215126				67	0.203763	0.231171	0.201903	0.189455	0.235002	0.197162	0.196512	0.203397	0.227864	0.335731	0.283569	0.338166	0.278956	0.446757	0.329734	0.312935	0.223608	0.235002				67	0.186412	0.229376	0.215688	0.189712	0.268194
68	0.205349	0.216723	0.220011	0.210279	0.223943	0.223995	0.189519	0.21236	0.238181	0.296072	0.277705	0.372264	0.28089	0.337333	0.290875	0.332599	0.272444	0.220011				68	0.203125	0.234787	0.204592	0.189206	0.238077	0.204908	0.198595	0.203675	0.224805	0.33701	0.280749	0.339453	0.280878	0.445675	0.32742	0.312687	0.212734	0.238077				68	0.183123	0.234631	0.220045	0.191008	0.270829
69	0.204194	0.219559	0.225696	0.203975	0.224254	0.220956	0.191888	0.206858	0.237508	0.295137	0.277201	0.370334	0.279736	0.341229	0.291673	0.333549	0.27428	0.225696				69	0.203703	0.237938	0.209471	0.189581	0.241269	0.211043	0.200383	0.202235	0.22114	0.336888	0.276217	0.340008	0.28199	0.445282	0.325718	0.313013	0.210597	0.241269				69	0.185184	0.236172	0.222759	0.194389	0.274981
70	0.200721	0.222043	0.231397	0.198131	0.22407	0.217139	0.193628	0.201852	0.235486	0.291369	0.276	0.368664	0.279974	0.342507	0.292343	0.334375	0.28407	0.231397				70	0.203863	0.238471	0.214941	0.189976	0.244246	0.214787	0.201557	0.200652	0.216458	0.336505	0.270326	0.339108	0.281053	0.444724	0.324458	0.314652	0.206018	0.244246				70	0.19061	0.232615	0.223042	0.19926	0.278979
71	0.195094	0.225381	0.237152	0.193671	0.224148	0.213045	0.193442	0.200126	0.233264	0.286036	0.276094	0.368644	0.281112	0.341543	0.292585	0.335196	0.298204	0.237152				71	0.202409	0.236884	0.219873	0.190813	0.247275	0.217596	0.203284	0.20015	0.210754	0.337494	0.263699	0.336913	0.278924	0.443583	0.323543	0.316101	0.206279	0.247275				71	0.196437	0.227139	0.221595	0.203565	0.281492
72	0.1912	0.230038	0.242723	0.189741	0.225348	0.209614	0.19307	0.202016	0.231133	0.280244	0.277215	0.371325	0.28235	0.339827	0.292251	0.336149	0.30513	0.242723				72	0.199106	0.235561	0.223984	0.192348	0.249818	0.22032	0.205714	0.200923	0.205993	0.340699	0.25655	0.334491	0.27716	0.442286	0.323058	0.316234	0.207235	0.249818				72	0.200548	0.223006	0.219973	0.206331	0.282249
73	0.190707	0.235416	0.247378	0.186523	0.22695	0.208068	0.194596	0.204049	0.228722	0.275032	0.276566	0.377278	0.283415	0.338807	0.291635	0.336384	0.302637	0.247378				73	0.194817	0.236681	0.227227	0.193978	0.25132	0.223171	0.208126	0.202024	0.203957	0.344912	0.249218	0.332527	0.275589	0.440763	0.323306	0.31463	0.212491	0.25132				73	0.202268	0.221669	0.21956	0.208248	0.281755
74	0.192874	0.239499	0.250507	0.184635	0.226722	0.20885	0.198537	0.202195	0.225952	0.270103	0.272709	0.385854	0.284726	0.339075	0.291259	0.334995	0.292975	0.250507				74	0.190954	0.240876	0.229754	0.194839	0.25146	0.224339	0.208941	0.202448	0.205015	0.347721	0.243157	0.331617	0.273742	0.439578	0.324522	0.311599	0.222613	0.25146				74	0.201613	0.223196	0.220952	0.210751	0.280249
75	0.195767	0.240226	0.252705	0.184568	0.224541	0.211039	0.203227	0.198837	0.222293	0.264625	0.268649	0.394879	0.286775	0.340605	0.290452	0.332116	0.28061	0.252705				75	0.18883	0.246559	0.231378	0.194662	0.250907	0.222369	0.207263	0.202079	0.207989	0.348152	0.239318	0.332484	0.271875	0.439042	0.326315	0.307828	0.233557	0.250907				75	0.199445	0.226223	0.223631	0.214	0.278759
76	0.196465	0.237293	0.254004	0.186164	0.221358	0.212977	0.206929	0.198817	0.217969	0.257911	0.266509	0.401665	0.289607	0.343163	0.288815	0.327687	0.270281	0.254004				76	0.189033	0.250173	0.231937	0.194721	0.250943	0.217558	0.204103	0.202067	0.210649	0.346424	0.236869	0.335129	0.270057	0.438623	0.327734	0.304202	0.2454	0.250943				76	0.197349	0.228496	0.22652	0.217005	0.27903
77	0.19432	0.232131	0.254712	0.189406	0.218085	0.213765	0.208974	0.203545	0.21392	0.250392	0.265917	0.405937	0.293071	0.345961	0.286094	0.322114	0.266137	0.254712				77	0.190582	0.250243	0.231542	0.195847	0.251247	0.21209	0.201606	0.203432	0.211918	0.343833	0.235232	0.339043	0.268422	0.437898	0.327821	0.30172	0.253144	0.251247				77	0.196099	0.228871	0.228867	0.217246	0.281437
78	0.191284	0.22693	0.254735	0.193522	0.215288	0.213825	0.209704	0.211028	0.21049	0.243634	0.264333	0.408598	0.296735	0.348685	0.281797	0.316352	0.268003	0.254735				78	0.191702	0.248965	0.230785	0.197936	0.251249	0.20815	0.201369	0.206215	0.212362	0.341154	0.235486	0.343609	0.266504	0.436914	0.3261	0.300849	0.263731	0.251249				78	0.195862	0.227666	0.230874	0.21359	0.285117
79	0.190089	0.222645	0.253627	0.197613	0.213552	0.214259	0.210095	0.216911	0.207702	0.239125	0.262225	0.410762	0.298634	0.350786	0.276183	0.311382	0.271688	0.253627				79	0.191849	0.248246	0.23075	0.199546	0.250727	0.206191	0.202974	0.209118	0.212572	0.338312	0.238399	0.347884	0.265204	0.435715	0.322866	0.302439	0.274692	0.250727				79	0.196113	0.226073	0.23256	0.207831	0.286596
80	0.192079	0.219319	0.251609	0.200795	0.213647	0.216447	0.210319	0.219081	0.20488	0.237681	0.262363	0.413099	0.297568	0.351554	0.269412	0.307999	0.271635	0.251609				80	0.192519	0.248318	0.231599	0.199196	0.250869	0.205444	0.204307	0.21023	0.212757	0.335176	0.243316	0.35107	0.265714	0.4344	0.319011	0.306871	0.283721	0.250869				80	0.196021	0.225057	0.233687	0.202725	0.284506
81	0.195877	0.21587	0.248831	0.201737	0.216007	0.219731	0.209683	0.219066	0.202616	0.238884	0.265426	0.415465	0.294269	0.351073	0.263162	0.307297	0.264225	0.248831				81	0.194984	0.248396	0.232862	0.19706	0.251851	0.203345	0.203587	0.209197	0.212635	0.33195	0.248882	0.352737	0.268447	0.432873	0.31538	0.312901	0.286792	0.251851				81	0.195309	0.224975	0.234341	0.199658	0.282144
82	0.198836	0.211011	0.245362	0.202237	0.219203	0.223016	0.207671	0.218565	0.201853	0.241649	0.269594	0.416358	0.290655	0.349919	0.258366	0.309317	0.259133	0.245362				82	0.198751	0.247551	0.233624	0.194788	0.253392	0.199484	0.20091	0.207741	0.212134	0.32965	0.253972	0.352672	0.273011	0.431208	0.311745	0.318971	0.286221	0.253392				82	0.195309	0.225013	0.2342	0.197985	0.282363
83	0.19972	0.205081	0.241379	0.20421	0.222374	0.223993	0.20469	0.217799	0.202993	0.24521	0.272832	0.414966	0.288129	0.348459	0.255778	0.313735	0.261763	0.241379				83	0.202005	0.243907	0.233233	0.193663	0.254298	0.196272	0.198518	0.207617	0.211826	0.328958	0.258132	0.352287	0.277911	0.43036	0.308033	0.323542	0.285066	0.254298				83	0.197021	0.224921	0.233099	0.195549	0.2857
84	0.199132	0.200392	0.237086	0.207826	0.226086	0.222273	0.202061	0.216373	0.205925	0.249842	0.274652	0.412708	0.287024	0.347021	0.255398	0.319674	0.272979	0.237086				84	0.203001	0.237402	0.231255	0.19459	0.25426	0.195714	0.19858	0.208944	0.212458	0.329428	0.261086	0.353393	0.281725	0.430513	0.30426	0.326417	0.281859	0.25426				84	0.199941	0.22526	0.231264	0.19191	0.290853
85	0.198072	0.199021	0.232913	0.211713	0.230267	0.220333	0.200424	0.212821	0.209922	0.255387	0.275734	0.411679	0.286572	0.3457	0.256609	0.325821	0.285093	0.232913				85	0.200814	0.23064	0.227735	0.196468	0.253938	0.197889	0.200946	0.210368	0.213889	0.330866	0.264052	0.355506	0.284434	0.430555	0.300445	0.327569	0.274952	0.253938				85	0.201712	0.226698	0.229162	0.189848	0.294706
86	0.197484	0.201121	0.229592	0.21251	0.233924	0.219911	0.199791	0.206558	0.21396	0.261194	0.276918	0.412409	0.285157	0.344483	0.258397	0.331165	0.294494	0.229592				86	0.198447	0.225941	0.223101	0.197337	0.254612	0.201444	0.203615	0.210009	0.215084	0.332779	0.267599	0.358442	0.287281	0.429974	0.297409	0.327166	0.261074	0.254612				86	0.200503	0.229294	0.227242	0.191005	0.295412
87	0.197244	0.205813	0.226188	0.207837	0.235657	0.221481	0.199668	0.199562	0.219134	0.266563	0.278112	0.413629	0.282194	0.343475	0.260137	0.335119	0.300448	0.226188				87	0.198696	0.224575	0.217674	0.195719	0.255905	0.204379	0.205826	0.207944	0.21536	0.334099	0.271077	0.361425	0.289674	0.428852	0.294833	0.325676	0.253895	0.255905				87	0.197017	0.232371	0.225803	0.194419	0.294178
88	0.196163	0.211166	0.222069	0.20002	0.235189	0.22324	0.199757	0.194305	0.225867	0.270948	0.278755	0.413026	0.279093	0.341916	0.261362	0.33774	0.301787	0.222069				88	0.201589	0.226117	0.21269	0.192099	0.257546	0.206454	0.207656	0.205209	0.21452	0.33363	0.273219	0.36338	0.290502	0.427223	0.292407	0.324778	0.242624	0.257546				88	0.194463	0.234538	0.224611	0.197421	0.293966
89	0.193852	0.215751	0.218132	0.193612	0.232749	0.222983	0.199089	0.192687	0.232767	0.273823	0.278829	0.409827	0.27746	0.339336	0.261778	0.338987	0.298299	0.218132				89	0.204867	0.228339	0.2094	0.188718	0.25888	0.20845	0.209322	0.202428	0.213749	0.331311	0.273482	0.363791	0.289283	0.424804	0.290282	0.323431	0.244905	0.25888				89	0.194801	0.234319	0.223491	0.197341	0.294496
90	0.191252	0.219266	0.214788	0.190992	0.228495	0.219438	0.197732	0.194855	0.238021	0.274915	0.278643	0.406016	0.277373	0.335826	0.261423	0.339253	0.294081	0.214788				90	0.205461	0.228502	0.208387	0.187801	0.25989	0.211355	0.210334	0.200328	0.21378	0.327641	0.272956	0.362884	0.286639	0.42099	0.288823	0.322157	0.237602	0.25989				90	0.197702	0.231476	0.222409	0.194592	0.295154
91	0.190104	0.222501	0.212034	0.19139	0.223241	0.215454	0.195676	0.199397	0.241101	0.274302	0.278337	0.404652	0.279296	0.332256	0.260661	0.339051	0.291471	0.212034				91	0.201882	0.226851	0.209682	0.189769	0.260213	0.214775	0.209912	0.198673	0.21478	0.323756	0.273159	0.361051	0.283731	0.41564	0.28795	0.319792	0.234806	0.260213				91	0.200764	0.227972	0.221926	0.192055	0.295945
92	0.191685	0.226405	0.210604	0.191363	0.218531	0.213544	0.194016	0.20457	0.242453	0.272201	0.277161	0.406613	0.282725	0.330122	0.259861	0.338962	0.291022	0.210604				92	0.196703	0.225143	0.21263	0.193394	0.258945	0.217173	0.20787	0.197396	0.216024	0.320525	0.274493	0.35864	0.281548	0.409783	0.287553	0.316695	0.22928	0.258945				92	0.201048	0.226321	0.221994	0.19153	0.296558
93	0.195352	0.231161	0.210551	0.188393	0.215613	0.214342	0.193924	0.208958	0.243172	0.268824	0.273594	0.410981	0.285745	0.330546	0.259118	0.33959	0.290621	0.210551				93	0.192524	0.224599	0.21642	0.196676	0.256447	0.21744	0.205392	0.196454	0.216467	0.317553	0.2769	0.356048	0.280301	0.405024	0.287904	0.313142	0.226963	0.256447				93	0.197988	0.224947	0.222182	0.192851	0.296535
94	0.199951	0.235747	0.211637	0.185995	0.214182	0.215516	0.1959	0.21177	0.243948	0.264531	0.267727	0.415679	0.285833	0.333765	0.258739	0.341077	0.28828	0.211637				94	0.190568	0.224072	0.220085	0.198922	0.254479	0.215091	0.204054	0.196267	0.21658	0.314448	0.280447	0.353704	0.279781	0.402219	0.288915	0.310251	0.225637	0.254479				94	0.193207	0.225309	0.221476	0.195684	0.29497
95	0.203213	0.238752	0.213184	0.187949	0.213383	0.213652	0.199142	0.213243	0.244522	0.259864	0.260846	0.419103	0.284336	0.337782	0.259123	0.34315	0.283253	0.213184				95	0.189811	0.221705	0.222989	0.20084	0.253509	0.212142	0.204333	0.197445	0.217363	0.311484	0.284466	0.352104	0.280075	0.401232	0.290001	0.30894	0.216365	0.253509				95	0.19136	0.226908	0.219806	0.197262	0.292384
96	0.203496	0.239891	0.214448	0.194238	0.213099	0.208177	0.202076	0.214167	0.244541	0.255436	0.253273	0.421298	0.283769	0.340846	0.26102	0.344915	0.279859	0.214448				96	0.187572	0.216713	0.224754	0.202763	0.252783	0.210279	0.205652	0.199985	0.219505	0.309608	0.288583	0.351248	0.281271	0.401735	0.291021	0.308941	0.212417	0.252783				96	0.194325	0.227661	0.217268	0.19637	0.290409
97	0.20175	0.239983	0.215184	0.202139	0.214169	0.202669	0.204091	0.215134	0.2451	0.251795	0.244529	0.423213	0.285279	0.34162	0.264434	0.346197	0.275844	0.215184				97	0.183612	0.211331	0.224846	0.204289	0.250533	0.209872	0.206869	0.204002	0.222795	0.309648	0.292833	0.351665	0.283385	0.403648	0.291718	0.310266	0.203947	0.250533				97	0.200102	0.225978	0.21383	0.194468	0.290983
98	0.200148	0.239985	0.215272	0.208092	0.216744	0.199839	0.205398	0.215962	0.247032	0.249614	0.23689	0.42519	0.288115	0.339237	0.268993	0.346632	0.276539	0.215272				98	0.182471	0.2088	0.22312	0.204001	0.246572	0.210453	0.207826	0.20904	0.225823	0.311093	0.297036	0.353297	0.285853	0.406377	0.292134	0.311558	0.207264	0.246572				98	0.203871	0.222423	0.210393	0.193422	0.293577
99	0.200506	0.240223	0.214401	0.210334	0.220329	0.199216	0.206334	0.215464	0.250548	0.249626	0.233492	0.426575	0.291003	0.334074	0.273767	0.346522	0.277517	0.214401				99	0.186527	0.210618	0.219782	0.200995	0.242261	0.211247	0.208648	0.214512	0.227211	0.31224	0.300238	0.355404	0.288478	0.408365	0.29214	0.312597	0.204984	0.242261				99	0.201977	0.218977	0.207976	0.193647	0.295588
100	0.202804	0.240643	0.212776	0.209684	0.223453	0.197925	0.206683	0.213097	0.254717	0.251802	0.23439	0.426573	0.292688	0.326916	0.277601	0.344086	0.28378	0.212776				100	0.195125	0.216288	0.216124	0.196479	0.23967	0.21175	0.209396	0.220234	0.226389	0.311338	0.301843	0.358702	0.291691	0.408784	0.291248	0.312387	0.202187	0.23967				100	0.196927	0.217823	0.207915	0.193811	0.29463
101	0.20472	0.240671	0.21091	0.207149	0.225989	0.194122	0.205924	0.210308	0.257586	0.255571	0.235836	0.425705	0.29193	0.319577	0.280217	0.339784	0.28973	0.21091				101	0.204113	0.223392	0.213671	0.192564	0.23787	0.211614	0.209121	0.225468	0.224086	0.308993	0.302379	0.362633	0.295819	0.40829	0.289934	0.311831	0.196637	0.23787				101	0.193046	0.219482	0.210632	0.192344	0.291115
102	0.203914	0.240181	0.209624	0.2035	0.228123	0.189997	0.203307	0.20885	0.257683	0.260103	0.236778	0.424961	0.288392	0.313855	0.281758	0.334873	0.292625	0.209624				102	0.20922	0.229645	0.213216	0.190322	0.235273	0.210915	0.207746	0.229464	0.221331	0.306787	0.301847	0.365632	0.301035	0.408329	0.288907	0.310301	0.206802	0.235273				102	0.192574	0.222725	0.21556	0.189516	0.287667
103	0.200936	0.239488	0.210203	0.199231	0.229107	0.189789	0.198409	0.209804	0.254853	0.265336	0.240795	0.42492	0.283419	0.310577	0.282075	0.330349	0.289233	0.210203				103	0.210137	0.233282	0.214752	0.190156	0.232081	0.209737	0.205898	0.231484	0.218217	0.305664	0.300053	0.366948	0.306533	0.409725	0.288636	0.308623	0.209684	0.232081				103	0.194901	0.225503	0.221226	0.187319	0.285701
104	0.198416	0.238835	0.213682	0.194774	0.228785	0.194356	0.193129	0.211852	0.248615	0.270974	0.247903	0.425629	0.27852	0.309699	0.281209	0.326928	0.280471	0.213682				104	0.209747	0.234185	0.218102	0.191018	0.229772	0.207981	0.204565	0.23221	0.214918	0.305226	0.298118	0.367098	0.311329	0.412444	0.289434	0.306291	0.222747	0.229772				104	0.196609	0.226011	0.226716	0.188144	0.284918
105	0.19706	0.237943	0.219648	0.189891	0.227309	0.201099	0.190024	0.211997	0.239404	0.276578	0.253495	0.426347	0.274839	0.310646	0.279508	0.324642	0.270116	0.219648				105	0.210176	0.23336	0.22282	0.19164	0.2281	0.205092	0.204581	0.23183	0.211882	0.304564	0.296955	0.367496	0.314825	0.416225	0.291651	0.3049	0.22416	0.2281				105	0.19433	0.223959	0.231207	0.192402	0.285116
106	0.196669	0.237205	0.227033	0.186491	0.226088	0.207106	0.190519	0.208957	0.227606	0.281545	0.255593	0.425281	0.273318	0.312337	0.277091	0.322982	0.264919	0.227033				106	0.211456	0.231813	0.228293	0.191656	0.226748	0.201223	0.205873	0.230055	0.209703	0.303219	0.29706	0.36947	0.317223	0.419777	0.295236	0.304874	0.237008	0.226748				106	0.18946	0.220824	0.233986	0.197268	0.286264
107	0.195881	0.236329	0.234738	0.18619	0.225481	0.212211	0.193619	0.204769	0.214472	0.28538	0.257709	0.420992	0.272579	0.313862	0.274439	0.321415	0.263175	0.234738				107	0.211613	0.230568	0.233718	0.192149	0.226173	0.197375	0.206902	0.226637	0.208653	0.302292	0.297302	0.372229	0.319053	0.421953	0.30013	0.30676	0.246738	0.226173				107	0.185712	0.217765	0.234822	0.20046	0.287289
108	0.194352	0.233761	0.24189	0.189462	0.226026	0.217976	0.196313	0.20261	0.201946	0.287154	0.261457	0.414475	0.270608	0.315165	0.27185	0.320325	0.267926	0.24189				108	0.208286	0.229867	0.23827	0.193252	0.226955	0.195421	0.206218	0.222358	0.208213	0.302464	0.296378	0.373874	0.31973	0.42246	0.305957	0.308786	0.256787	0.226955				108	0.18498	0.215178	0.234208	0.202043	0.287878
109	0.193316	0.228587	0.24741	0.195267	0.226328	0.224874	0.197412	0.203427	0.192273	0.286842	0.264482	0.407575	0.267403	0.316706	0.269295	0.319801	0.275378	0.24741				109	0.202738	0.228156	0.241586	0.19481	0.228711	0.196598	0.204082	0.218675	0.207418	0.303652	0.295181	0.374447	0.319424	0.422112	0.312035	0.309627	0.260277	0.228711				109	0.186119	0.21358	0.233033	0.203228	0.288178
110	0.194545	0.221476	0.249774	0.201659	0.225952	0.23131	0.198681	0.205975	0.187265	0.284989	0.265721	0.40176	0.264996	0.318349	0.266464	0.319632	0.283615	0.249774				110	0.197786	0.225352	0.243829	0.196425	0.229602	0.200282	0.202394	0.216048	0.206192	0.3047	0.29484	0.37476	0.318105	0.421927	0.318052	0.308563	0.259424	0.229602				110	0.185872	0.21359	0.231909	0.203816	0.289449
111	0.197217	0.213909	0.249025	0.207058	0.225618	0.234796	0.201401	0.2066	0.186809	0.282218	0.268006	0.398085	0.265556	0.319795	0.263666	0.319634	0.290505	0.249025				111	0.194763	0.222955	0.245464	0.197338	0.228923	0.204473	0.202256	0.213099	0.20466	0.305138	0.295087	0.375508	0.315402	0.421906	0.323974	0.306265	0.258755	0.228923				111	0.183201	0.215643	0.230589	0.203868	0.29278
112	0.199803	0.208237	0.245977	0.210853	0.22627	0.23506	0.205166	0.205469	0.190042	0.27914	0.272797	0.396503	0.268679	0.320302	0.261159	0.320019	0.293819	0.245977				112	0.193271	0.222201	0.246775	0.198754	0.227378	0.207577	0.20338	0.208173	0.202728	0.305539	0.294334	0.376693	0.311279	0.421823	0.329473	0.30409	0.255831	0.227378				112	0.181572	0.219413	0.229163	0.201716	0.296778
113	0.200164	0.20615	0.241928	0.212793	0.227145	0.232751	0.208311	0.204983	0.195678	0.275444	0.278582	0.396334	0.27315	0.3201	0.258933	0.320941	0.296433	0.241928				113	0.191594	0.22291	0.248028	0.201012	0.226819	0.209959	0.204181	0.200943	0.200195	0.306181	0.292056	0.375914	0.307028	0.423072	0.334366	0.302366	0.256452	0.226819				113	0.184459	0.223227	0.227567	0.196644	0.297938
114	0.197562	0.20751	0.238036	0.21288	0.227015	0.229	0.209408	0.207366	0.202788	0.271116	0.281969	0.396704	0.276951	0.319797	0.256964	0.322719	0.301339	0.238036				114	0.188481	0.223546	0.24931	0.203544	0.226945	0.212709	0.204214	0.193713	0.197256	0.307317	0.289512	0.371585	0.304183	0.425865	0.338506	0.301552	0.253265	0.226945				114	0.191418	0.225085	0.226078	0.190738	0.293726
115	0.194428	0.210333	0.234833	0.211578	0.224993	0.224686	0.207905	0.212569	0.210543	0.266703	0.28324	0.396685	0.278267	0.319043	0.255307	0.325096	0.307913	0.234833				115	0.185357	0.222456	0.24998	0.205703	0.226868	0.215959	0.204691	0.189534	0.195524	0.308683	0.287409	0.365815	0.303076	0.429227	0.341127	0.301302	0.256298	0.226868				115	0.19912	0.223665	0.224679	0.1872	0.287483
116	0.193681	0.213357	0.232629	0.209451	0.221671	0.219802	0.204442	0.2177	0.217227	0.263482	0.284763	0.395811	0.277773	0.317447	0.254231	0.327213	0.311498	0.232629				116	0.184921	0.219532	0.249254	0.207034	0.225203	0.218316	0.206619	0.189313	0.196318	0.309394	0.285587	0.361467	0.303476	0.43159	0.341948	0.302229	0.256257	0.225203				116	0.203872	0.219373	0.223525	0.187606	0.283251
117	0.197015	0.216972	0.231393	0.206631	0.217731	0.21444	0.200407	0.220346	0.221459	0.262239	0.287021	0.394026	0.276718	0.315089	0.253179	0.328647	0.310105	0.231393				117	0.187735	0.215615	0.247178	0.207352	0.22297	0.217476	0.209335	0.191144	0.199399	0.309053	0.28465	0.360145	0.305149	0.43207	0.34127	0.303943	0.260364	0.22297				117	0.204007	0.214209	0.222113	0.190781	0.282304
118	0.203363	0.221896	0.230996	0.202351	0.21374	0.209696	0.196452	0.220326	0.223071	0.263155	0.288484	0.39194	0.276279	0.312154	0.252588	0.329339	0.303627	0.230996				118	0.191849	0.212233	0.244157	0.20688	0.222252	0.21242	0.211412	0.192577	0.203506	0.307471	0.285095	0.361272	0.307888	0.43057	0.339811	0.306783	0.264096	0.222252				118	0.200483	0.209906	0.220389	0.193907	0.283441
119	0.210032	0.227744	0.231124	0.196653	0.210431	0.206148	0.192371	0.21985	0.223448	0.265034	0.288531	0.390109	0.27704	0.309207	0.253353	0.32976	0.294028	0.231124				119	0.195085	0.210139	0.240048	0.205775	0.223443	0.205194	0.211875	0.193525	0.2077	0.304778	0.286661	0.362143	0.311466	0.427637	0.338395	0.310038	0.270026	0.223443				119	0.196434	0.208005	0.218347	0.195479	0.284361
120	0.213425	0.233626	0.231963	0.191652	0.209917	0.203482	0.187962	0.220798	0.223675	0.266163	0.287915	0.388746	0.278802	0.30672	0.25588	0.330787	0.285056	0.231963				120	0.196976	0.209815	0.235461	0.20415	0.22462	0.199189	0.211002	0.195413	0.211027	0.301664	0.288259	0.360754	0.315383	0.424047	0.337177	0.312873	0.275641	0.22462				120	0.193945	0.208129	0.216195	0.195482	0.283782
121	0.212347	0.238511	0.23294	0.189122	0.211912	0.200575	0.184949	0.223143	0.224412	0.266429	0.287989	0.38814	0.279986	0.305194	0.25987	0.332238	0.274928	0.23294				121	0.198859	0.211274	0.230822	0.20226	0.223854	0.196827	0.211118	0.199004	0.213308	0.298366	0.288628	0.359296	0.318724	0.420318	0.33601	0.314322	0.278971	0.223854				121	0.193836	0.209996	0.214106	0.194778	0.282379
122	0.208816	0.240475	0.233505	0.189882	0.215177	0.196463	0.186053	0.224724	0.225831	0.266859	0.289003	0.388023	0.279452	0.305185	0.264536	0.333116	0.268878	0.233505				122	0.201326	0.213596	0.225848	0.200367	0.221487	0.197547	0.213564	0.202934	0.215075	0.295585	0.287785	0.359458	0.32196	0.417195	0.335088	0.313247	0.281167	0.221487				122	0.195484	0.212528	0.211968	0.19383	0.281619
123	0.20581	0.239347	0.233269	0.192595	0.21757	0.193011	0.191668	0.223503	0.227749	0.267877	0.290791	0.388535	0.277726	0.306989	0.269243	0.333585	0.262783	0.233269				123	0.204484	0.216815	0.220858	0.198482	0.219027	0.199582	0.2172	0.205249	0.216322	0.293153	0.285874	0.361137	0.324498	0.415733	0.334776	0.310487	0.279074	0.219027				123	0.196583	0.214097	0.210264	0.193532	0.281483
124	0.204867	0.236535	0.232133	0.194718	0.21941	0.192811	0.199168	0.220315	0.23044	0.268514	0.292896	0.389546	0.276261	0.309425	0.274125	0.333361	0.266031	0.232133				124	0.207382	0.221314	0.216303	0.196353	0.217822	0.201553	0.219664	0.20563	0.216673	0.290851	0.282637	0.36324	0.326182	0.416136	0.334204	0.306848	0.277229	0.217822				124	0.196543	0.216149	0.208122	0.193715	0.282115
125	0.205092	0.233655	0.230232	0.19582	0.221413	0.195683	0.204457	0.217658	0.232922	0.26761	0.294504	0.389547	0.276491	0.310997	0.279418	0.332989	0.269839	0.230232				125	0.209665	0.227161	0.212608	0.193756	0.217829	0.203819	0.219679	0.206026	0.216139	0.288752	0.278621	0.364013	0.326801	0.417741	0.332936	0.303462	0.270401	0.217829				125	0.194536	0.21889	0.20754	0.194388	0.284377
126	0.204336	0.231608	0.2284	0.197663	0.224094	0.19922	0.20545	0.216873	0.233837	0.264826	0.295516	0.387849	0.278749	0.310573	0.284864	0.332421	0.27632	0.2284				126	0.210742	0.233557	0.210465	0.191138	0.218875	0.206984	0.218427	0.208089	0.215472	0.287032	0.275116	0.36246	0.326024	0.419038	0.330733	0.301069	0.265001	0.218875				126	0.19167	0.222723	0.208876	0.195061	0.287914
127	0.201976	0.230649	0.227061	0.201274	0.225282	0.200298	0.202912	0.218499	0.231891	0.260942	0.296423	0.384453	0.282079	0.308045	0.289818	0.331145	0.283113	0.227061				127	0.210134	0.239228	0.21028	0.189911	0.220973	0.210459	0.216867	0.211975	0.215863	0.286588	0.272599	0.358985	0.32376	0.419359	0.327394	0.300346	0.253821	0.220973				127	0.189587	0.227618	0.211826	0.194969	0.290024
128	0.199907	0.230546	0.226611	0.206745	0.224623	0.200091	0.199431	0.22132	0.227162	0.2573	0.296879	0.379939	0.283919	0.304597	0.29395	0.328922	0.28683	0.226611				128	0.207569	0.242891	0.2118	0.190848	0.224477	0.213175	0.215857	0.216502	0.21785	0.287708	0.270471	0.35601	0.320883	0.419236	0.323529	0.301353	0.241179	0.224477				128	0.188939	0.232476	0.215569	0.193164	0.289877
129	0.199424	0.230925	0.227669	0.212257	0.22338	0.202397	0.19656	0.223853	0.220322	0.254933	0.295866	0.374895	0.282997	0.301249	0.296983	0.326192	0.28567	0.227669				129	0.203165	0.244328	0.214787	0.193294	0.22826	0.214308	0.214474	0.219703	0.220159	0.289345	0.26819	0.354584	0.318183	0.419422	0.319856	0.304366	0.22525	0.22826				129	0.188754	0.236932	0.219252	0.190837	0.289334
130	0.199654	0.23164	0.230232	0.215417	0.223887	0.208827	0.19391	0.224672	0.212831	0.253969	0.293445	0.369575	0.280985	0.298809	0.299327	0.323972	0.28012	0.230232				130	0.198027	0.244289	0.218137	0.195653	0.231563	0.213305	0.211136	0.220743	0.22121	0.290334	0.265891	0.353766	0.316116	0.419935	0.316906	0.309184	0.2125	0.231563				130	0.188057	0.241145	0.22163	0.189736	0.290326
131	0.199197	0.23304	0.233806	0.215811	0.225416	0.218073	0.191221	0.223868	0.205843	0.253542	0.29144	0.364601	0.279338	0.297876	0.301549	0.322057	0.273731	0.233806				131	0.193985	0.243946	0.220475	0.196955	0.234989	0.210526	0.206388	0.220596	0.220025	0.289675	0.264467	0.352679	0.314823	0.420154	0.314618	0.314409	0.204281	0.234989				131	0.187435	0.245441	0.222773	0.191189	0.293945
132	0.197668	0.235159	0.23747	0.21548	0.226496	0.225985	0.189787	0.222117	0.199764	0.252658	0.289502	0.360244	0.279282	0.29868	0.304046	0.320106	0.270314	0.23747				132	0.192061	0.244023	0.221537	0.197459	0.239603	0.207106	0.203079	0.220441	0.217695	0.288552	0.264498	0.350433	0.314388	0.419807	0.313016	0.318115	0.193379	0.239603				132	0.18807	0.248954	0.222659	0.194232	0.298064
133	0.196213	0.237177	0.240037	0.215869	0.226544	0.228714	0.191491	0.219762	0.194952	0.251724	0.286105	0.356889	0.280868	0.301159	0.306994	0.317557	0.267617	0.240037				133	0.192138	0.244962	0.221558	0.197788	0.244887	0.204502	0.202993	0.221196	0.216253	0.288889	0.265462	0.346944	0.314029	0.419099	0.311422	0.318867	0.187336	0.244887				133	0.190712	0.251	0.22096	0.195767	0.298937
134	0.19641	0.237907	0.240423	0.217089	0.226924	0.227361	0.196598	0.21709	0.192048	0.252038	0.281027	0.354305	0.28306	0.304284	0.310154	0.315079	0.262231	0.240423				134	0.192457	0.246947	0.220975	0.198459	0.249234	0.203358	0.205549	0.221883	0.216585	0.291145	0.26665	0.344248	0.313238	0.418119	0.309714	0.31766	0.182778	0.249234				134	0.194455	0.250725	0.218776	0.193162	0.296518
135	0.198484	0.236575	0.238244	0.217385	0.22699	0.225692	0.202889	0.214551	0.192863	0.254491	0.275663	0.352179	0.28449	0.306094	0.313258	0.312761	0.254633	0.238244				135	0.192637	0.249684	0.220004	0.198964	0.251339	0.203043	0.208109	0.220574	0.218305	0.293915	0.267246	0.343235	0.312082	0.416597	0.308247	0.315084	0.184017	0.251339				135	0.197659	0.24872	0.216946	0.189104	0.294995
136	0.20119	0.233608	0.23415	0.214141	0.226818	0.225463	0.207594	0.212087	0.197596	0.258563	0.271257	0.350371	0.284863	0.305136	0.316122	0.310545	0.253083	0.23415				136	0.194235	0.25261	0.218634	0.197529	0.252391	0.202663	0.207638	0.216959	0.21959	0.2952	0.267787	0.343467	0.310828	0.41393	0.307231	0.312073	0.188904	0.252391				136	0.199186	0.246378	0.215903	0.188104	0.296581
137	0.203349	0.230425	0.229454	0.206815	0.227122	0.226539	0.209936	0.209009	0.204777	0.263012	0.266994	0.348608	0.284873	0.301898	0.318725	0.308855	0.255297	0.229454				137	0.197061	0.254663	0.216638	0.193415	0.25467	0.201925	0.204842	0.21255	0.219314	0.293791	0.269418	0.343557	0.309451	0.410108	0.306596	0.309479	0.192745	0.25467				137	0.198212	0.244309	0.21563	0.19173	0.300989
138	0.204352	0.228848	0.225571	0.197775	0.229305	0.225437	0.210563	0.20558	0.212111	0.26642	0.262417	0.346557	0.285713	0.297391	0.320352	0.307734	0.261152	0.225571				138	0.200407	0.255823	0.215029	0.188271	0.258168	0.201557	0.202051	0.208259	0.217717	0.291702	0.272107	0.341883	0.308007	0.406018	0.306427	0.308731	0.190352	0.258168				138	0.196761	0.242252	0.216074	0.197591	0.306288
139	0.204937	0.229806	0.223513	0.190191	0.232769	0.218651	0.211374	0.202134	0.21727	0.269112	0.259515	0.344216	0.287965	0.292399	0.321202	0.308266	0.265186	0.223513				139	0.202194	0.255261	0.214953	0.184914	0.26188	0.202243	0.200338	0.205021	0.21542	0.291493	0.274394	0.338023	0.306385	0.403068	0.306531	0.309843	0.193895	0.26188				139	0.196388	0.240181	0.216792	0.201409	0.310556
140	0.205067	0.232524	0.222918	0.186418	0.236253	0.208242	0.213403	0.200174	0.220563	0.271602	0.259272	0.342259	0.291862	0.287449	0.321585	0.3103	0.272245	0.222918				140	0.200798	0.252284	0.216572	0.185012	0.264793	0.204095	0.198943	0.203057	0.212814	0.294036	0.275398	0.333488	0.304006	0.401943	0.306758	0.312197	0.191624	0.264793				140	0.197109	0.237144	0.217168	0.202496	0.311941
141	0.205008	0.234904	0.223476	0.18617	0.238259	0.199321	0.21608	0.200509	0.222819	0.273814	0.259579	0.341271	0.296442	0.283121	0.321593	0.313554	0.281545	0.223476				141	0.198102	0.247013	0.219221	0.187618	0.267594	0.206487	0.196112	0.201994	0.210064	0.298434	0.275983	0.330909	0.300288	0.402119	0.307174	0.313533	0.198252	0.267594				141	0.198383	0.232106	0.216889	0.204102	0.310167
142	0.204766	0.23458	0.22543	0.187084	0.239142	0.195135	0.217889	0.201815	0.224003	0.275914	0.258713	0.341826	0.300071	0.280594	0.321314	0.317973	0.29292	0.22543				142	0.196603	0.240879	0.222526	0.189429	0.270909	0.208402	0.192372	0.200869	0.207152	0.302678	0.276803	0.331302	0.2952	0.402725	0.30813	0.314696	0.188467	0.270909				142	0.198394	0.225335	0.216167	0.207751	0.306575
143	0.204725	0.231018	0.227984	0.188154	0.239669	0.19576	0.217789	0.202662	0.224607	0.27772	0.259132	0.343727	0.302094	0.280294	0.319883	0.323626	0.301405	0.227984				143	0.197738	0.235763	0.226204	0.188741	0.275003	0.208701	0.189482	0.199281	0.204914	0.305265	0.2761	0.334098	0.2899	0.40297	0.309705	0.315495	0.188485	0.275003				143	0.194656	0.219014	0.21443	0.212624	0.302427
144	0.204602	0.225617	0.230211	0.191114	0.239985	0.196721	0.216879	0.201948	0.225195	0.279445	0.261315	0.345429	0.30329	0.28202	0.316902	0.330301	0.304823	0.230211				144	0.200151	0.232407	0.22986	0.188127	0.2787	0.2062	0.189512	0.197439	0.204129	0.306003	0.272468	0.338557	0.285766	0.402191	0.311447	0.318204	0.18887	0.2787				144	0.188098	0.216016	0.212002	0.215586	0.299648
145	0.203105	0.220016	0.231425	0.197004	0.238444	0.193399	0.216485	0.201331	0.226024	0.280306	0.262644	0.344832	0.303919	0.28466	0.313275	0.336512	0.308356	0.231425				145	0.200505	0.230262	0.233442	0.190776	0.281287	0.200642	0.192164	0.196507	0.204995	0.305809	0.268361	0.343226	0.282938	0.399838	0.31302	0.322381	0.19698	0.281287				145	0.182361	0.217289	0.209537	0.213452	0.298535
146	0.199738	0.215151	0.23136	0.204761	0.235064	0.188949	0.216051	0.20311	0.227198	0.279621	0.261327	0.341068	0.303628	0.286681	0.309361	0.341651	0.312814	0.23136				146	0.197777	0.228378	0.235801	0.196477	0.283069	0.194361	0.195	0.197165	0.207218	0.305204	0.266625	0.34723	0.281293	0.396074	0.314296	0.326541	0.202333	0.283069				146	0.1812	0.22219	0.20775	0.206449	0.296789
147	0.195256	0.211541	0.229825	0.212551	0.232419	0.189435	0.214082	0.207377	0.228892	0.277891	0.260938	0.335124	0.302505	0.287385	0.30525	0.345951	0.318739	0.229825				147	0.194504	0.225811	0.236503	0.203378	0.28427	0.190071	0.19635	0.199314	0.209181	0.304386	0.266747	0.350274	0.279701	0.39185	0.314912	0.328252	0.205177	0.28427				147	0.184958	0.228079	0.207166	0.198438	0.291852
148	0.19156	0.209184	0.226564	0.218153	0.232363	0.196167	0.210416	0.211953	0.231164	0.276594	0.263512	0.329422	0.30053	0.286894	0.301582	0.350195	0.324407	0.226564				148	0.193262	0.223089	0.23485	0.208253	0.284711	0.189087	0.196641	0.202311	0.211743	0.303268	0.265848	0.35274	0.277924	0.388351	0.3147	0.327201	0.205399	0.284711				148	0.189582	0.232427	0.208066	0.193041	0.284831
149	0.189959	0.20746	0.221903	0.221197	0.232756	0.205949	0.206018	0.21442	0.233659	0.276163	0.266753	0.325891	0.297833	0.28566	0.29819	0.35377	0.332195	0.221903				149	0.193779	0.220406	0.231358	0.20988	0.284045	0.190288	0.197447	0.205568	0.215219	0.301723	0.264239	0.355004	0.277138	0.3866	0.313732	0.323833	0.210932	0.284045				149	0.189905	0.234607	0.209341	0.191449	0.279407
150	0.190336	0.206559	0.216256	0.222381	0.233084	0.214307	0.202245	0.214095	0.236096	0.276225	0.268018	0.325166	0.294642	0.284609	0.295091	0.356643	0.341875	0.216256				150	0.194045	0.218085	0.226688	0.209938	0.282607	0.191224	0.199419	0.208277	0.219545	0.300048	0.264271	0.356876	0.278006	0.387012	0.311938	0.31948	0.22077	0.282607				150	0.186753	0.23532	0.210546	0.191395	0.2779
151	0.191216	0.207605	0.210547	0.222155	0.233673	0.219357	0.199859	0.212225	0.238215	0.275578	0.269006	0.326184	0.29125	0.284999	0.293199	0.358681	0.34949	0.210547				151	0.192062	0.217069	0.222089	0.209738	0.281683	0.191714	0.201385	0.210193	0.22365	0.299395	0.265987	0.35784	0.280194	0.388463	0.309468	0.315716	0.226737	0.281683				151	0.185273	0.235014	0.211559	0.189362	0.279934
152	0.192017	0.211504	0.206209	0.220865	0.234348	0.221846	0.198216	0.210113	0.240091	0.272705	0.271121	0.327319	0.287791	0.287216	0.293413	0.360046	0.352861	0.206209				152	0.189128	0.217888	0.218279	0.209505	0.282003	0.193721	0.202219	0.212284	0.225969	0.299455	0.267427	0.358086	0.282895	0.390298	0.306314	0.31318	0.224286	0.282003				152	0.187862	0.234053	0.212714	0.18526	0.28311
153	0.193649	0.2183	0.204133	0.218011	0.234104	0.223005	0.196185	0.208331	0.241214	0.267796	0.272627	0.327613	0.284218	0.290575	0.29554	0.360504	0.351967	0.204133				153	0.188616	0.22088	0.215574	0.208362	0.282522	0.197837	0.201679	0.214544	0.225505	0.299559	0.267896	0.359104	0.285384	0.392156	0.302845	0.31239	0.214828	0.282522				153	0.192676	0.231348	0.21464	0.182708	0.28487
154	0.196981	0.226752	0.204825	0.212912	0.232378	0.223388	0.193547	0.20606	0.241205	0.262963	0.270201	0.32698	0.280834	0.293505	0.298712	0.359851	0.347731	0.204825				154	0.192493	0.225071	0.21442	0.204797	0.282879	0.203299	0.200817	0.216067	0.222658	0.299775	0.26874	0.361372	0.287666	0.394203	0.299458	0.313201	0.217489	0.282879				154	0.195208	0.226796	0.217391	0.184132	0.284022
155	0.200547	0.234964	0.207998	0.205872	0.230195	0.222615	0.191694	0.202548	0.239791	0.260155	0.266139	0.325927	0.277745	0.295351	0.302065	0.357947	0.339026	0.207998				155	0.199264	0.229988	0.215231	0.198962	0.283239	0.208234	0.201349	0.215544	0.218708	0.299827	0.269597	0.364079	0.289601	0.396559	0.296482	0.315568	0.216856	0.283239				155	0.193646	0.221814	0.220258	0.188579	0.281665
156	0.202191	0.241268	0.212324	0.197475	0.229231	0.220311	0.191875	0.197451	0.237878	0.259908	0.265169	0.325055	0.274444	0.296069	0.305055	0.355136	0.324188	0.212324				156	0.204755	0.235337	0.217212	0.193001	0.283941	0.211601	0.202742	0.212555	0.214925	0.299446	0.268575	0.365483	0.290889	0.398507	0.294032	0.317735	0.224768	0.283941				156	0.191444	0.218831	0.222442	0.192998	0.278911
157	0.20088	0.245681	0.216559	0.189425	0.229285	0.217319	0.193712	0.193282	0.2364	0.261123	0.268254	0.324925	0.270715	0.296496	0.307422	0.351779	0.308047	0.216559				157	0.207008	0.240758	0.22013	0.189107	0.284957	0.213826	0.203501	0.208797	0.211012	0.298276	0.266376	0.364516	0.291587	0.399057	0.292398	0.318614	0.223568	0.284957				157	0.192857	0.219594	0.224088	0.195115	0.276755
158	0.197762	0.248801	0.220375	0.184203	0.228867	0.214792	0.195243	0.192646	0.235651	0.26205	0.271949	0.325104	0.267194	0.297437	0.308867	0.347949	0.293529	0.220375				158	0.207024	0.245603	0.22286	0.188224	0.285451	0.21566	0.202347	0.206516	0.207147	0.295713	0.264701	0.361903	0.292008	0.397366	0.291351	0.316808	0.216153	0.285451				158	0.197732	0.224115	0.224983	0.196007	0.275747
159	0.195233	0.251156	0.223622	0.182952	0.227487	0.213135	0.195193	0.195222	0.236118	0.263245	0.275142	0.324636	0.264363	0.298816	0.309264	0.343723	0.286044	0.223622				159	0.206525	0.249185	0.224699	0.189374	0.285552	0.217311	0.200325	0.206467	0.203479	0.292606	0.264062	0.359151	0.29272	0.393191	0.290769	0.313359	0.20844	0.285552				159	0.201455	0.230571	0.225206	0.19737	0.277048
160	0.194694	0.252657	0.225828	0.184541	0.225208	0.212008	0.194653	0.199271	0.237197	0.266272	0.28052	0.32382	0.262245	0.300501	0.308673	0.339089	0.282826	0.225828				160	0.206338	0.250959	0.225533	0.190394	0.285144	0.219203	0.199444	0.207989	0.201031	0.289998	0.262325	0.356802	0.293631	0.386419	0.290526	0.31038	0.204021	0.285144				160	0.200394	0.235985	0.224766	0.200315	0.278686
161	0.196364	0.253089	0.226601	0.187496	0.223031	0.210728	0.196017	0.20275	0.237811	0.271059	0.287696	0.323588	0.260596	0.302804	0.30757	0.334353	0.28222	0.226601				161	0.205706	0.251299	0.225674	0.189696	0.285128	0.2196	0.200447	0.208644	0.201097	0.288949	0.260518	0.354989	0.294207	0.378094	0.290407	0.3093	0.207525	0.285128				161	0.19637	0.238868	0.223753	0.204741	0.277531
162	0.198562	0.25278	0.22579	0.191086	0.219643	0.20963	0.199199	0.206318	0.238057	0.276304	0.293641	0.324491	0.259425	0.305972	0.306278	0.329016	0.284066	0.22579				162	0.202556	0.251031	0.224987	0.188276	0.285345	0.216851	0.202335	0.206641	0.203967	0.289274	0.260638	0.353796	0.294277	0.369845	0.2903	0.310184	0.208284	0.285345				162	0.193461	0.240287	0.222422	0.209541	0.274468
163	0.199113	0.252457	0.223667	0.195413	0.214386	0.209747	0.202808	0.211039	0.23875	0.279587	0.297838	0.326812	0.258251	0.309141	0.304711	0.323115	0.284412	0.223667				163	0.197479	0.250625	0.223622	0.18811	0.286302	0.21194	0.203396	0.203581	0.208703	0.289454	0.262123	0.353691	0.294595	0.363096	0.290217	0.312579	0.206736	0.286302				163	0.193727	0.241909	0.221015	0.213343	0.272971
164	0.198791	0.253089	0.221213	0.200387	0.208129	0.210931	0.205569	0.216529	0.240252	0.279311	0.300955	0.328972	0.257177	0.310894	0.302953	0.316913	0.28232	0.221213				164	0.192106	0.250095	0.221708	0.190052	0.28836	0.20728	0.202963	0.201958	0.214185	0.288942	0.26279	0.354492	0.295509	0.358797	0.290375	0.31649	0.198645	0.28836				164	0.195722	0.244461	0.220041	0.214962	0.274861
165	0.198962	0.254541	0.219104	0.205363	0.204095	0.211752	0.206963	0.221128	0.242159	0.276339	0.301988	0.329022	0.257037	0.310779	0.301486	0.311842	0.274487	0.219104				165	0.188165	0.247688	0.219169	0.19347	0.291223	0.204521	0.202361	0.202403	0.219238	0.289237	0.26323	0.355458	0.297441	0.356711	0.290938	0.319834	0.204617	0.291223				165	0.196298	0.24828	0.21997	0.212993	0.279148
166	0.200162	0.255984	0.217985	0.209101	0.203246	0.210942	0.207703	0.223311	0.243482	0.272705	0.300088	0.326905	0.258202	0.309371	0.300687	0.308137	0.265391	0.217985				166	0.186933	0.242425	0.216159	0.197373	0.293913	0.203942	0.202001	0.203291	0.223066	0.291551	0.265219	0.35674	0.300317	0.355659	0.29221	0.322786	0.202766	0.293913				166	0.193368	0.253318	0.220319	0.207777	0.282383
167	0.201182	0.256471	0.21792	0.210128	0.204965	0.20931	0.209133	0.222457	0.243976	0.269937	0.297063	0.323989	0.260428	0.308119	0.300796	0.306268	0.25869	0.21792				167	0.187247	0.23623	0.213377	0.20097	0.295377	0.205342	0.201422	0.201724	0.225355	0.29503	0.267791	0.35872	0.303434	0.354543	0.293526	0.32466	0.209997	0.295377				167	0.18957	0.258022	0.220596	0.201587	0.282681
168	0.201278	0.255496	0.218873	0.208001	0.207889	0.208666	0.21149	0.219298	0.243673	0.268944	0.295547	0.322004	0.263666	0.3073	0.302207	0.306748	0.255466	0.218873				168	0.187803	0.230904	0.21174	0.203847	0.295008	0.208602	0.19959	0.196356	0.226212	0.29799	0.268583	0.360635	0.306092	0.352642	0.294309	0.32656	0.204421	0.295008				168	0.188204	0.259562	0.220693	0.196389	0.281274
169	0.200537	0.252987	0.220782	0.203646	0.211908	0.2102	0.213784	0.215173	0.242715	0.269311	0.296146	0.322394	0.266802	0.306739	0.304651	0.309457	0.256801	0.220782				169	0.189305	0.227371	0.211786	0.206286	0.293967	0.213017	0.196566	0.190595	0.22609	0.298534	0.26856	0.361907	0.307242	0.349768	0.294568	0.327886	0.199838	0.293967				169	0.189829	0.257534	0.220038	0.192472	0.280374
170	0.199346	0.249639	0.223131	0.19939	0.215839	0.212965	0.215019	0.210741	0.241147	0.269526	0.298128	0.3251	0.26949	0.306275	0.307744	0.313231	0.257897	0.223131				170	0.192169	0.225599	0.212864	0.20803	0.292889	0.217618	0.194051	0.188254	0.226045	0.296346	0.269823	0.361944	0.306992	0.346334	0.294069	0.329441	0.191111	0.292889				170	0.192831	0.254385	0.218857	0.188647	0.280422
171	0.198268	0.246224	0.225271	0.196602	0.219376	0.213912	0.215415	0.206491	0.239083	0.269373	0.301343	0.328705	0.271762	0.306131	0.311061	0.316303	0.263371	0.225271				171	0.195134	0.225188	0.214396	0.208844	0.291836	0.221287	0.193231	0.19012	0.226682	0.292746	0.272443	0.361111	0.305848	0.342836	0.293266	0.331224	0.19392	0.291836				171	0.19482	0.252399	0.217769	0.183983	0.281802
172	0.197895	0.243297	0.226517	0.195163	0.222828	0.211447	0.215739	0.202343	0.236755	0.270194	0.305089	0.331327	0.274201	0.306406	0.314223	0.317968	0.27086	0.226517				172	0.19699	0.224816	0.215998	0.209315	0.290464	0.223407	0.194389	0.194224	0.227408	0.289399	0.275332	0.360831	0.304536	0.339882	0.292233	0.334229	0.195659	0.290464				172	0.195668	0.252341	0.218465	0.180712	0.284868
173	0.198512	0.240582	0.226679	0.19378	0.227271	0.207911	0.216379	0.198364	0.234593	0.272422	0.306699	0.333018	0.277691	0.306632	0.316977	0.318872	0.279513	0.226679				173	0.198025	0.224162	0.217141	0.209258	0.287892	0.223865	0.196737	0.196871	0.227674	0.286797	0.279746	0.362225	0.303004	0.337785	0.290968	0.33661	0.203963	0.287892				173	0.196232	0.252982	0.221818	0.182284	0.288768
174	0.199613	0.237207	0.225984	0.191569	0.232338	0.20653	0.216449	0.194878	0.233233	0.275557	0.304443	0.334269	0.282327	0.306405	0.318639	0.3196	0.287604	0.225984				174	0.198157	0.223597	0.218527	0.207738	0.283535	0.222928	0.198356	0.197406	0.227194	0.283841	0.285159	0.365654	0.301027	0.336382	0.289136	0.33594	0.198579	0.283535				174	0.196125	0.252177	0.22721	0.188988	0.290757
175	0.200682	0.232703	0.22464	0.189656	0.235988	0.207961	0.214437	0.192625	0.232641	0.278235	0.301928	0.336322	0.287717	0.305761	0.319094	0.320217	0.291935	0.22464				175	0.197713	0.223324	0.220364	0.203751	0.278138	0.221006	0.19867	0.198451	0.227005	0.279929	0.288717	0.369748	0.298735	0.335409	0.287443	0.330729	0.197857	0.278138				175	0.194446	0.248269	0.233176	0.197699	0.289417
176	0.201853	0.227488	0.22278	0.189812	0.235676	0.210372	0.209915	0.192146	0.232275	0.27956	0.300611	0.339065	0.293055	0.305138	0.318518	0.320019	0.295418	0.22278				176	0.197078	0.224712	0.22288	0.1977	0.272494	0.218151	0.198787	0.202359	0.227321	0.276319	0.290822	0.372919	0.296226	0.334875	0.286208	0.322814	0.202911	0.272494				176	0.19251	0.242149	0.238272	0.205029	0.286018
177	0.203478	0.222791	0.220686	0.192155	0.232458	0.209985	0.204263	0.19344	0.231849	0.279071	0.298107	0.340979	0.297634	0.304943	0.317143	0.318709	0.29589	0.220686				177	0.195849	0.228179	0.226595	0.191944	0.267514	0.214932	0.198954	0.208731	0.227321	0.274662	0.29401	0.374587	0.293666	0.335186	0.285434	0.315057	0.213597	0.267514				177	0.191932	0.235405	0.241626	0.209571	0.2838
178	0.205769	0.218731	0.218712	0.195381	0.227582	0.204324	0.199922	0.196306	0.231886	0.276932	0.292604	0.340372	0.301487	0.30506	0.315672	0.316754	0.294928	0.218712				178	0.194917	0.23199	0.231113	0.188868	0.264108	0.212362	0.19841	0.215117	0.225691	0.275504	0.297868	0.374349	0.29123	0.336304	0.285206	0.309556	0.228314	0.264108				178	0.193675	0.228678	0.242806	0.211894	0.284585
179	0.20846	0.214784	0.217507	0.197761	0.222313	0.195675	0.198429	0.199689	0.23284	0.274046	0.287905	0.337539	0.305327	0.306062	0.314899	0.315647	0.294825	0.217507				179	0.195324	0.234438	0.235806	0.18839	0.261887	0.211159	0.196683	0.218208	0.221417	0.278118	0.298411	0.372915	0.28923	0.337774	0.284906	0.307565	0.232973	0.261887				179	0.196671	0.222502	0.242205	0.213163	0.286989
180	0.210751	0.210058	0.217745	0.198612	0.216627	0.189111	0.199444	0.202262	0.235029	0.270951	0.286766	0.334818	0.309825	0.30803	0.315253	0.315704	0.296002	0.217745				180	0.197845	0.235298	0.240529	0.188353	0.260938	0.211896	0.194151	0.217036	0.215032	0.280562	0.295204	0.371491	0.288071	0.338918	0.284599	0.308982	0.237623	0.260938				180	0.19809	0.217425	0.240484	0.213833	0.287328
181	0.211388	0.204919	0.218964	0.198697	0.211164	0.187885	0.200699	0.203048	0.237344	0.267728	0.287884	0.334415	0.315259	0.310532	0.316603	0.3162	0.298103	0.218964				181	0.201199	0.235334	0.245482	0.186724	0.260331	0.213178	0.192993	0.214154	0.208686	0.280748	0.292329	0.370403	0.28786	0.33925	0.285008	0.312733	0.235612	0.260331				181	0.196792	0.214554	0.238101	0.213608	0.283787
182	0.209313	0.201276	0.221103	0.199129	0.207046	0.190886	0.200802	0.201957	0.238041	0.26456	0.288211	0.336642	0.321169	0.313007	0.319315	0.31617	0.300748	0.221103				182	0.202657	0.234793	0.25027	0.185583	0.259498	0.213717	0.194437	0.211957	0.204621	0.278861	0.291724	0.369367	0.287995	0.338878	0.286496	0.316589	0.235946	0.259498				182	0.194146	0.215189	0.235305	0.211849	0.279073
183	0.204913	0.200987	0.223949	0.200063	0.20491	0.193169	0.200559	0.19977	0.235852	0.261707	0.28935	0.340663	0.326691	0.314782	0.323382	0.315177	0.301376	0.223949				183	0.199812	0.232973	0.254285	0.188016	0.258439	0.213393	0.197293	0.211872	0.203858	0.276415	0.291323	0.367167	0.287605	0.337905	0.288385	0.319371	0.230367	0.258439				183	0.193876	0.219545	0.231938	0.20768	0.275646
184	0.199734	0.204122	0.227228	0.200431	0.203737	0.192855	0.201498	0.197927	0.231702	0.259437	0.293071	0.344402	0.330836	0.314979	0.328198	0.313219	0.298731	0.227228				184	0.193731	0.22918	0.257018	0.194754	0.257968	0.213262	0.198965	0.213001	0.205335	0.274418	0.28927	0.363902	0.286532	0.33583	0.290262	0.320374	0.220588	0.257968				184	0.196806	0.226807	0.228102	0.201911	0.274111
185	0.194962	0.208897	0.230516	0.199292	0.203008	0.194568	0.203949	0.196348	0.226956	0.257905	0.296644	0.345354	0.333225	0.314291	0.332467	0.31061	0.29292	0.230516				185	0.188035	0.223996	0.257959	0.20312	0.257738	0.214222	0.198108	0.213342	0.206556	0.272841	0.288569	0.360587	0.284434	0.331995	0.292152	0.320246	0.206665	0.257738				185	0.200688	0.235111	0.224598	0.196115	0.272808
186	0.191709	0.213359	0.233514	0.196381	0.203399	0.201654	0.206541	0.194121	0.222121	0.257533	0.295205	0.342997	0.333629	0.314049	0.335209	0.307471	0.286403	0.233514				186	0.18574	0.218258	0.256889	0.208418	0.25707	0.216198	0.196233	0.211639	0.206102	0.27131	0.291115	0.358659	0.280393	0.326487	0.294184	0.319661	0.20284	0.25707				186	0.201465	0.242987	0.221646	0.192377	0.270502
187	0.190138	0.217003	0.235791	0.192778	0.205574	0.213251	0.207992	0.191185	0.216409	0.258659	0.29165	0.338803	0.331481	0.315164	0.33566	0.304077	0.283172	0.235791				187	0.186885	0.213	0.254224	0.20793	0.255934	0.217905	0.195638	0.208471	0.205731	0.269576	0.294306	0.358472	0.276749	0.320273	0.29622	0.319258	0.197017	0.255934				187	0.198432	0.24882	0.219287	0.190714	0.264958
188	0.190018	0.22073	0.237035	0.189912	0.208072	0.224524	0.20896	0.189947	0.210152	0.260656	0.29111	0.33494	0.327361	0.317246	0.333734	0.300614	0.281807	0.237035				188	0.189292	0.209737	0.250069	0.204254	0.254769	0.217434	0.196994	0.205188	0.207692	0.267879	0.294683	0.358995	0.273301	0.314809	0.298163	0.318299	0.19725	0.254769				188	0.1949	0.25083	0.21728	0.189912	0.256608
189	0.191367	0.224852	0.237729	0.188889	0.209945	0.230099	0.211579	0.192561	0.204447	0.262685	0.292985	0.333032	0.322431	0.32003	0.32956	0.297753	0.283504	0.237729				189	0.190437	0.209195	0.244843	0.201698	0.254435	0.214066	0.199588	0.202365	0.212578	0.267119	0.293692	0.358355	0.269161	0.311228	0.300341	0.316696	0.194318	0.254435				189	0.193902	0.248551	0.215573	0.188983	0.247369
190	0.194091	0.22869	0.237952	0.188978	0.212297	0.230366	0.216088	0.198334	0.200584	0.263964	0.292039	0.332656	0.317356	0.323324	0.32353	0.296062	0.288471	0.237952				190	0.191288	0.211619	0.239375	0.201702	0.255171	0.20953	0.201241	0.200596	0.219336	0.267047	0.293193	0.355538	0.264419	0.31006	0.302592	0.314714	0.194952	0.255171				190	0.196123	0.2437	0.214877	0.188396	0.239857
191	0.196135	0.231279	0.237896	0.189795	0.217961	0.229568	0.220642	0.204743	0.199052	0.263532	0.2877	0.332902	0.312949	0.32651	0.316645	0.295936	0.293065	0.237896				191	0.194133	0.215807	0.234368	0.202865	0.256286	0.205945	0.201181	0.1993	0.225941	0.267195	0.292399	0.352029	0.260696	0.311139	0.304917	0.312377	0.198909	0.256286				191	0.198202	0.23826	0.215772	0.189533	0.235033
192	0.197567	0.232034	0.23785	0.19174	0.22569	0.230079	0.222739	0.209061	0.199139	0.2624	0.284863	0.332859	0.30939	0.328468	0.309789	0.296892	0.297491	0.23785				192	0.199289	0.220096	0.23014	0.202182	0.257409	0.204023	0.20134	0.197687	0.230084	0.267243	0.290158	0.349417	0.259594	0.314258	0.307493	0.310336	0.199607	0.257409				192	0.195034	0.233209	0.218084	0.192608	0.233025
193	0.198654	0.23066	0.237952	0.195161	0.232398	0.231228	0.221198	0.210463	0.200076	0.262323	0.285346	0.33183	0.306044	0.328424	0.304219	0.298751	0.296449	0.237952				193	0.205155	0.222965	0.226947	0.197818	0.258032	0.203038	0.203335	0.19557	0.231262	0.267238	0.287518	0.347982	0.260915	0.318386	0.31026	0.309074	0.1993	0.258032				193	0.187891	0.229195	0.22128	0.196675	0.229852
194	0.199794	0.227491	0.238275	0.199928	0.23586	0.23063	0.217532	0.210211	0.201681	0.264659	0.286347	0.330029	0.302461	0.325699	0.300949	0.300746	0.294751	0.238275				194	0.209008	0.224418	0.225142	0.192412	0.257302	0.201959	0.206881	0.193686	0.230464	0.267359	0.285246	0.347056	0.264215	0.322161	0.312673	0.308409	0.187935	0.257302				194	0.183135	0.225498	0.224204	0.200255	0.222806
195	0.200969	0.224526	0.238735	0.205489	0.236491	0.22636	0.214187	0.209686	0.204226	0.268774	0.284901	0.327784	0.298628	0.32142	0.300493	0.303073	0.285229	0.238735				195	0.209149	0.225798	0.225023	0.18934	0.255215	0.200806	0.210254	0.193251	0.228563	0.267703	0.282468	0.345296	0.268297	0.324319	0.314272	0.307641	0.176432	0.255215				195	0.18458	0.221897	0.225179	0.201946	0.215206
196	0.20188	0.223958	0.239039	0.210553	0.235639	0.220023	0.211067	0.209263	0.207911	0.272135	0.283535	0.324614	0.295185	0.317307	0.302464	0.305042	0.275407	0.239039				196	0.205775	0.227655	0.226561	0.189673	0.252246	0.20087	0.211616	0.195168	0.226135	0.268367	0.278923	0.342621	0.272238	0.324866	0.314724	0.307212	0.164965	0.252246				196	0.190626	0.218591	0.223886	0.201046	0.211552
197	0.202673	0.22643	0.239348	0.214654	0.233635	0.21449	0.207426	0.208874	0.211952	0.272618	0.284596	0.320873	0.293504	0.31443	0.306204	0.306059	0.267847	0.239348				197	0.201455	0.229494	0.229685	0.191298	0.249039	0.202515	0.210261	0.19903	0.223317	0.269546	0.276424	0.339211	0.275454	0.324225	0.314045	0.307212	0.167387	0.249039				197	0.194886	0.21602	0.220879	0.19837	0.212541
198	0.204068	0.229956	0.239036	0.217446	0.230673	0.211364	0.202268	0.207748	0.216016	0.272405	0.28629	0.316908	0.293099	0.313174	0.31062	0.305941	0.267264	0.239036				198	0.198242	0.230428	0.233802	0.190406	0.246361	0.205048	0.207243	0.203638	0.219627	0.271985	0.275569	0.335378	0.277543	0.322926	0.31258	0.308949	0.166603	0.246361				198	0.193156	0.214452	0.217172	0.195027	0.217162
199	0.206327	0.231859	0.237211	0.218134	0.228716	0.209879	0.196475	0.206493	0.219584	0.274673	0.286032	0.313713	0.292873	0.31363	0.314724	0.305908	0.272678	0.237211				199	0.196403	0.230139	0.238099	0.186329	0.244593	0.206831	0.204269	0.207573	0.215355	0.27619	0.274539	0.331372	0.278723	0.321226	0.310614	0.311888	0.170348	0.244593				199	0.190094	0.213764	0.213439	0.192883	0.223569
200	0.208854	0.231435	0.234452	0.216516	0.227578	0.208286	0.193032	0.206898	0.222446	0.280205	0.284516	0.311763	0.291599	0.315407	0.318322	0.306484	0.282599	0.234452				200	0.195226	0.228948	0.241869	0.182873	0.242749	0.206871	0.202528	0.210464	0.211731	0.281524	0.272625	0.327818	0.2797	0.319306	0.308215	0.315035	0.167869	0.242749				200	0.191171	0.213649	0.210288	0.192459	0.229828
201	0.210536	0.23041	0.231037	0.213204	0.226562	0.206663	0.192802	0.210423	0.22537	0.287448	0.283813	0.311046	0.288566	0.317043	0.320685	0.307862	0.293115	0.231037				201	0.193673	0.22735	0.244544	0.183998	0.240512	0.205817	0.201569	0.213793	0.209945	0.286636	0.271574	0.325793	0.281298	0.317797	0.305521	0.315458	0.178518	0.240512				201	0.196592	0.213411	0.20852	0.193305	0.234811
202	0.210232	0.230113	0.227106	0.20923	0.224016	0.20494	0.194421	0.216503	0.228895	0.292933	0.284418	0.311624	0.283964	0.316851	0.321697	0.30918	0.304474	0.227106				202	0.19151	0.225158	0.245418	0.189801	0.238055	0.205161	0.19968	0.218595	0.210383	0.290742	0.272375	0.326254	0.283532	0.317179	0.302897	0.314055	0.184989	0.238055				202	0.20298	0.212249	0.208741	0.193879	0.239773
203	0.208325	0.230743	0.223551	0.205629	0.22154	0.203051	0.195693	0.222145	0.232118	0.294502	0.283242	0.313346	0.279085	0.313731	0.3219	0.311	0.309256	0.223551				203	0.190395	0.22235	0.244853	0.196425	0.236155	0.205892	0.196551	0.224566	0.211649	0.293877	0.274254	0.328044	0.285432	0.317198	0.300599	0.31238	0.198745	0.236155				203	0.204573	0.209693	0.210962	0.193434	0.245285
204	0.206653	0.231308	0.220858	0.20282	0.220023	0.200489	0.196004	0.224763	0.234238	0.294757	0.279292	0.315353	0.274757	0.308231	0.321923	0.312957	0.312447	0.220858				204	0.191629	0.219512	0.24343	0.199394	0.235082	0.207942	0.193408	0.229202	0.212549	0.29647	0.276509	0.329633	0.286296	0.317537	0.298422	0.312578	0.201898	0.235082				204	0.20021	0.206588	0.214768	0.193145	0.252764
205	0.206897	0.230729	0.219192	0.20014	0.219849	0.19698	0.197273	0.224149	0.235012	0.296294	0.27538	0.316041	0.271384	0.302656	0.322152	0.315263	0.313206	0.219192				205	0.194716	0.21796	0.24181	0.198287	0.236097	0.210344	0.191949	0.230213	0.212959	0.299037	0.279523	0.331002	0.28634	0.317493	0.296102	0.314227	0.205734	0.236097				205	0.195203	0.204493	0.219734	0.194225	0.262323
206	0.20866	0.228943	0.218524	0.19731	0.219034	0.193781	0.201036	0.222005	0.23443	0.299922	0.273334	0.31516	0.268613	0.298619	0.323013	0.317252	0.315383	0.218524				206	0.198889	0.218581	0.240829	0.196644	0.238909	0.212266	0.19299	0.227684	0.21304	0.301598	0.283657	0.332708	0.285979	0.317184	0.293729	0.317654	0.204606	0.238909				206	0.193952	0.204932	0.224668	0.196329	0.272203
207	0.210731	0.227095	0.218875	0.195413	0.217224	0.19343	0.206914	0.220124	0.231989	0.304647	0.272429	0.312827	0.265702	0.296801	0.324307	0.319052	0.3165	0.218875				207	0.202643	0.220552	0.240793	0.196981	0.242243	0.213102	0.195844	0.224037	0.213192	0.302972	0.287255	0.33464	0.285891	0.317072	0.291816	0.32055	0.208804	0.242243				207	0.196385	0.208202	0.228789	0.197438	0.277772
208	0.212204	0.226364	0.220284	0.195259	0.215411	0.196273	0.212666	0.219159	0.227436	0.308022	0.271356	0.310142	0.262356	0.297461	0.325855	0.320423	0.319498	0.220284				208	0.20489	0.22207	0.241517	0.19941	0.245952	0.212735	0.19887	0.221249	0.213752	0.303055	0.288468	0.336011	0.28665	0.317917	0.290745	0.322085	0.207062	0.245952				208	0.199108	0.21273	0.231528	0.196707	0.27843
209	0.211844	0.226778	0.222597	0.196251	0.214949	0.200042	0.215667	0.218273	0.221343	0.309539	0.270129	0.308375	0.258862	0.300182	0.327605	0.321217	0.317845	0.222597				209	0.205086	0.22269	0.242469	0.201888	0.249673	0.211386	0.200585	0.219904	0.215022	0.302778	0.288334	0.336352	0.288262	0.319674	0.290654	0.320867	0.211154	0.249673				209	0.198675	0.217334	0.233175	0.195239	0.276894
210	0.209676	0.227906	0.225206	0.19619	0.215692	0.201759	0.215609	0.21652	0.214828	0.310986	0.269504	0.308087	0.255815	0.304045	0.32975	0.320874	0.313215	0.225206				210	0.203773	0.222366	0.243582	0.201784	0.253071	0.209539	0.200485	0.218774	0.216739	0.302771	0.28712	0.336387	0.290222	0.321692	0.291404	0.318403	0.203946	0.253071				210	0.195262	0.221283	0.23368	0.194924	0.276332
211	0.207381	0.228892	0.227615	0.194101	0.217512	0.201556	0.214954	0.214165	0.209394	0.313085	0.270317	0.308844	0.254013	0.307356	0.331739	0.320192	0.30476	0.227615				211	0.201563	0.221987	0.245026	0.198833	0.256024	0.207974	0.199148	0.21501	0.218444	0.303675	0.284017	0.336741	0.291635	0.322898	0.292508	0.315079	0.203892	0.256024				211	0.191843	0.224542	0.233378	0.196355	0.277559
212	0.205779	0.228063	0.229377	0.191108	0.220344	0.20234	0.215591	0.212503	0.205885	0.315734	0.271619	0.309186	0.254345	0.309409	0.332862	0.320094	0.296109	0.229377				212	0.198709	0.222158	0.246989	0.194983	0.25835	0.20657	0.197365	0.208203	0.219897	0.305096	0.280582	0.339008	0.291743	0.322741	0.293298	0.312448	0.200058	0.25835				212	0.190544	0.226991	0.232158	0.19813	0.28
213	0.204131	0.225337	0.230379	0.189827	0.224136	0.205455	0.216682	0.2126	0.204076	0.317412	0.270923	0.307339	0.256901	0.30976	0.332794	0.320754	0.289515	0.230379				213	0.196494	0.222717	0.248572	0.192375	0.261219	0.205215	0.196558	0.201418	0.221595	0.305771	0.279281	0.342936	0.290338	0.321301	0.29385	0.31103	0.200458	0.261219				213	0.191069	0.228161	0.23053	0.197854	0.282566
214	0.202204	0.222217	0.230893	0.191729	0.226639	0.20964	0.215877	0.21426	0.202615	0.316653	0.267993	0.303504	0.261692	0.309215	0.331526	0.32115	0.287724	0.230893				214	0.194308	0.224079	0.249266	0.191755	0.264698	0.203703	0.197012	0.197335	0.224071	0.304742	0.27978	0.347051	0.288247	0.319212	0.294148	0.311032	0.200569	0.264698				214	0.191334	0.227805	0.228735	0.195251	0.283241
215	0.199313	0.220789	0.231382	0.195494	0.225957	0.212005	0.213098	0.216472	0.201129	0.3124	0.264784	0.299604	0.26711	0.309095	0.329381	0.321193	0.292568	0.231382				215	0.190868	0.226598	0.248937	0.192825	0.268015	0.201786	0.197173	0.196745	0.227073	0.303002	0.278947	0.349821	0.287001	0.316878	0.294168	0.311934	0.1954	0.268015				215	0.190076	0.226217	0.227549	0.192815	0.282171
216	0.194389	0.221577	0.231832	0.198429	0.224021	0.21052	0.210633	0.21808	0.200682	0.305563	0.262482	0.297698	0.272733	0.311094	0.32687	0.320974	0.301441	0.231832				216	0.187336	0.230156	0.247609	0.194481	0.270606	0.199941	0.195702	0.197873	0.230011	0.302194	0.276686	0.349891	0.287467	0.314707	0.294013	0.312443	0.197986	0.270606				216	0.188694	0.224631	0.227671	0.192858	0.280968
217	0.189187	0.224726	0.231756	0.199256	0.224556	0.207551	0.21024	0.218433	0.202546	0.298403	0.260532	0.298933	0.278088	0.315026	0.324605	0.322415	0.305867	0.231756				217	0.186597	0.233656	0.244989	0.195747	0.272684	0.198937	0.193508	0.197327	0.231965	0.302733	0.27609	0.346953	0.289127	0.31302	0.293744	0.313754	0.193749	0.272684				217	0.189537	0.224297	0.228985	0.195117	0.280826
218	0.186282	0.228022	0.23049	0.199104	0.227651	0.206843	0.211315	0.216974	0.20682	0.291931	0.258365	0.30325	0.282714	0.320444	0.323101	0.32525	0.306244	0.23049				218	0.190406	0.235977	0.241043	0.196226	0.274314	0.199438	0.193033	0.194674	0.232752	0.304082	0.277345	0.34316	0.29092	0.312257	0.293372	0.314679	0.198592	0.274314				218	0.193122	0.225591	0.231019	0.196874	0.283068
219	0.186717	0.229568	0.227636	0.199674	0.231965	0.209433	0.211771	0.214008	0.211233	0.286436	0.256898	0.309473	0.28616	0.326296	0.322449	0.329178	0.300682	0.227636				219	0.19646	0.238112	0.236562	0.196082	0.275023	0.20106	0.195122	0.193367	0.232544	0.304785	0.276464	0.34011	0.291631	0.312224	0.292771	0.3148	0.197403	0.275023				219	0.197922	0.228125	0.233041	0.195486	0.287408
220	0.189238	0.230106	0.223568	0.201046	0.235377	0.214403	0.208864	0.210181	0.213628	0.282056	0.257821	0.316181	0.288365	0.331162	0.322638	0.333147	0.295064	0.223568				220	0.200961	0.240778	0.232205	0.195822	0.274366	0.201895	0.198707	0.195635	0.231724	0.304323	0.271192	0.337658	0.291071	0.312163	0.292071	0.312995	0.199621	0.274366				220	0.201731	0.231086	0.234217	0.19326	0.290908
221	0.192106	0.231224	0.218644	0.202405	0.237063	0.21796	0.20374	0.206364	0.214626	0.277334	0.260413	0.322385	0.289386	0.333775	0.323448	0.336396	0.288136	0.218644				221	0.201979	0.243911	0.22859	0.196549	0.271718	0.201149	0.201076	0.200626	0.230289	0.304139	0.266004	0.335701	0.289925	0.312	0.291692	0.31069	0.19516	0.271718				221	0.202777	0.233529	0.234216	0.192642	0.290477
222	0.195101	0.233618	0.213711	0.202428	0.237753	0.216708	0.199673	0.203393	0.215512	0.270911	0.261802	0.327475	0.288868	0.334229	0.324255	0.339121	0.28135	0.213711				222	0.20162	0.245895	0.225558	0.198108	0.267201	0.200766	0.200868	0.205655	0.228073	0.305526	0.263688	0.334243	0.289246	0.311673	0.292121	0.308933	0.196065	0.267201				222	0.200629	0.234488	0.232774	0.194274	0.287606
223	0.199075	0.23745	0.209534	0.200598	0.237788	0.212114	0.198352	0.201172	0.217506	0.263046	0.26132	0.331727	0.286669	0.333645	0.324577	0.340681	0.283465	0.209534				223	0.203056	0.245437	0.223561	0.199361	0.262205	0.202835	0.199445	0.208759	0.225445	0.308231	0.262829	0.333163	0.289587	0.311363	0.293489	0.309501	0.190959	0.262205				223	0.197521	0.233424	0.229475	0.196992	0.285313
224	0.203348	0.24134	0.206882	0.197727	0.237005	0.208591	0.199463	0.199667	0.221129	0.256381	0.260911	0.335715	0.283834	0.333548	0.323987	0.341523	0.294612	0.206882				224	0.20362	0.245085	0.223267	0.199466	0.261345	0.203624	0.199236	0.209171	0.224902	0.308835	0.262497	0.333082	0.289818	0.311269	0.293842	0.309737	0.192238	0.261345				224	0.195322	0.230942	0.225018	0.199178	0.285044
225	0.2065	0.243403	0.206199	0.195546	0.236677	0.207892	0.200318	0.199134	0.225497	0.252103	0.261433	0.340108	0.281834	0.334579	0.322323	0.342359	0.308258	0.206199				225	0.207286	0.242922	0.22215	0.199033	0.257777	0.209233	0.199202	0.210549	0.222135	0.311447	0.259941	0.333777	0.291492	0.310104	0.296309	0.311677	0.190386	0.257777				225	0.194631	0.228136	0.220651	0.200106	0.28653
226	0.206606	0.242802	0.207363	0.19469	0.237808	0.20943	0.199627	0.199491	0.229717	0.249242	0.260878	0.343547	0.280947	0.336275	0.319576	0.343629	0.318757	0.207363				226	0.211056	0.240954	0.221613	0.197288	0.255547	0.215607	0.200617	0.212001	0.219714	0.312601	0.258275	0.33644	0.293468	0.307846	0.299795	0.313678	0.177085	0.255547				226	0.195258	0.226301	0.217813	0.200578	0.288297
227	0.202752	0.241491	0.210053	0.195406	0.239518	0.210327	0.200209	0.200936	0.232634	0.246434	0.258635	0.346074	0.281158	0.338375	0.31567	0.345718	0.31825	0.210053				227	0.212041	0.239439	0.221856	0.195329	0.254115	0.219496	0.2025	0.214358	0.218131	0.312489	0.259334	0.339364	0.294842	0.305391	0.303357	0.314083	0.17308	0.254115				227	0.196734	0.226358	0.216737	0.200834	0.288939
228	0.196628	0.241054	0.213712	0.196627	0.239237	0.207228	0.204006	0.203146	0.233863	0.243207	0.258508	0.348104	0.28177	0.340148	0.310692	0.347057	0.313113	0.213712				228	0.209841	0.238142	0.223112	0.194416	0.252653	0.220032	0.20353	0.216635	0.217367	0.311841	0.261178	0.339711	0.295647	0.303628	0.307154	0.313335	0.168977	0.252653				228	0.198421	0.22775	0.217671	0.200542	0.288637
229	0.191152	0.241706	0.217739	0.196883	0.236509	0.201594	0.210009	0.205405	0.234062	0.240503	0.2627	0.349817	0.282058	0.340378	0.30516	0.346644	0.302864	0.217739				229	0.206028	0.237296	0.225048	0.195206	0.251227	0.219281	0.20301	0.218464	0.217649	0.310853	0.261928	0.335982	0.296433	0.302858	0.31056	0.311759	0.172721	0.251227				229	0.198356	0.228902	0.220224	0.199175	0.28975
230	0.188321	0.243506	0.221509	0.196247	0.233324	0.197422	0.215214	0.207322	0.23386	0.239444	0.270042	0.351312	0.281679	0.338341	0.299245	0.344415	0.291732	0.221509				230	0.202026	0.23688	0.227766	0.196512	0.250697	0.219303	0.201557	0.218959	0.217934	0.309346	0.261607	0.329465	0.297185	0.30277	0.313005	0.310291	0.173526	0.250697				230	0.195704	0.229187	0.223708	0.197116	0.293091
231	0.189027	0.245665	0.224308	0.195544	0.23186	0.197374	0.215933	0.208861	0.23354	0.241076	0.276084	0.353173	0.281395	0.334882	0.293648	0.341261	0.281524	0.224308				231	0.1986	0.236482	0.230926	0.196592	0.25034	0.22041	0.200479	0.218216	0.217207	0.307302	0.260949	0.323643	0.297399	0.302937	0.314148	0.309069	0.169696	0.25034				231	0.191985	0.229475	0.227566	0.195141	0.298076
232	0.192782	0.246875	0.225987	0.195137	0.231146	0.201626	0.21213	0.210844	0.232513	0.244723	0.279011	0.354036	0.282443	0.331579	0.28899	0.338257	0.273906	0.225987				232	0.196174	0.236577	0.234252	0.194685	0.249478	0.221109	0.199939	0.217476	0.215516	0.305126	0.260046	0.321185	0.296236	0.303128	0.313922	0.308175	0.175553	0.249478				232	0.188711	0.230438	0.231642	0.194559	0.304347
233	0.197395	0.246764	0.226638	0.195134	0.230085	0.207831	0.206752	0.214052	0.230022	0.248977	0.281057	0.352933	0.284984	0.329152	0.285628	0.336498	0.276351	0.226638				233	0.19469	0.237082	0.237681	0.192419	0.248155	0.21907	0.199727	0.217642	0.213702	0.30339	0.258808	0.32286	0.293872	0.303514	0.31253	0.307142	0.182974	0.248155				233	0.186511	0.231784	0.234765	0.194782	0.309986
234	0.201258	0.245963	0.226427	0.195633	0.227594	0.211327	0.202384	0.218307	0.225726	0.251728	0.282193	0.350465	0.288186	0.328266	0.283736	0.336521	0.284064	0.226427				234	0.193784	0.238588	0.241116	0.191864	0.246598	0.213933	0.199631	0.219019	0.212564	0.301968	0.25799	0.327599	0.290732	0.304344	0.310445	0.304818	0.193501	0.246598				234	0.184509	0.2329	0.235655	0.194638	0.311828
235	0.203773	0.245127	0.225589	0.195385	0.225096	0.210454	0.200051	0.222403	0.220257	0.252424	0.280161	0.347833	0.290534	0.328914	0.283193	0.33773	0.297323	0.225589				235	0.193087	0.241084	0.244472	0.193142	0.244365	0.208503	0.199542	0.221119	0.212508	0.30035	0.25829	0.333421	0.287054	0.305734	0.307611	0.302066	0.191935	0.244365				235	0.181751	0.232649	0.234524	0.194075	0.310423
236	0.205083	0.244151	0.2245	0.193732	0.223357	0.20797	0.199136	0.224801	0.215537	0.253066	0.275955	0.345776	0.290463	0.330594	0.283729	0.338807	0.30969	0.2245				236	0.192737	0.243165	0.247296	0.194455	0.241674	0.204823	0.20022	0.222383	0.213191	0.298666	0.259505	0.337998	0.282547	0.307913	0.304387	0.299329	0.188991	0.241674				236	0.179465	0.230379	0.23157	0.194364	0.307994
237	0.20541	0.242196	0.223234	0.19206	0.222673	0.207367	0.197906	0.224803	0.21291	0.255441	0.27276	0.344088	0.287688	0.332412	0.28481	0.339005	0.321866	0.223234				237	0.193484	0.242756	0.249128	0.193962	0.239322	0.203334	0.20192	0.221216	0.213596	0.297451	0.261203	0.339967	0.276801	0.310728	0.301259	0.297942	0.187412	0.239322				237	0.181029	0.22639	0.226992	0.195653	0.30696
238	0.20462	0.237795	0.221804	0.191589	0.222466	0.210136	0.196905	0.222763	0.21293	0.260115	0.27137	0.341235	0.283821	0.332661	0.286283	0.338042	0.331748	0.221804				238	0.19552	0.23927	0.249763	0.191721	0.238212	0.2024	0.204977	0.217612	0.213644	0.297346	0.264634	0.339575	0.269327	0.31354	0.298663	0.297776	0.19194	0.238212				238	0.187519	0.221612	0.222258	0.197133	0.30724
239	0.202247	0.230077	0.219843	0.193495	0.223098	0.215057	0.198125	0.219861	0.215737	0.26659	0.270488	0.33677	0.280897	0.330653	0.287969	0.336721	0.335584	0.219843				239	0.198313	0.233961	0.249639	0.189953	0.238912	0.200042	0.209595	0.212732	0.213977	0.297872	0.268588	0.337651	0.261641	0.315217	0.297103	0.298354	0.194685	0.238912				239	0.196727	0.216798	0.218475	0.19773	0.306901
240	0.198527	0.220916	0.2178	0.197911	0.224136	0.218421	0.201552	0.216995	0.219372	0.273231	0.270093	0.333084	0.279719	0.32739	0.289909	0.335864	0.335339	0.2178				240	0.20159	0.228663	0.24864	0.191008	0.240904	0.196121	0.21519	0.208456	0.215262	0.297479	0.27034	0.33458	0.255777	0.315363	0.296558	0.299222	0.199559	0.240904				240	0.204226	0.212858	0.216124	0.197696	0.303791
241	0.194548	0.213473	0.216164	0.203592	0.224237	0.217786	0.205512	0.214251	0.221495	0.27925	0.271638	0.332396	0.280162	0.323986	0.291919	0.3359	0.329753	0.216164				241	0.204898	0.224348	0.246686	0.195061	0.242213	0.192555	0.220672	0.205562	0.21686	0.295314	0.270002	0.331847	0.252151	0.314184	0.297046	0.300524	0.197889	0.242213				241	0.207248	0.210268	0.215126	0.19818	0.297925
242	0.191818	0.209854	0.215658	0.20902	0.222593	0.215567	0.208858	0.211128	0.221588	0.283542	0.27517	0.334825	0.281393	0.320459	0.293733	0.336265	0.326284	0.215658				242	0.207569	0.221182	0.2438	0.200164	0.242265	0.192097	0.224332	0.203185	0.217271	0.292273	0.269708	0.330324	0.250326	0.312703	0.298309	0.302156	0.2064	0.242265				242	0.206656	0.209051	0.21577	0.199495	0.291901
243	0.191146	0.210879	0.216489	0.212721	0.221065	0.214496	0.210867	0.207827	0.221208	0.286465	0.278474	0.338751	0.28194	0.317284	0.295197	0.336863	0.325707	0.216489				243	0.209703	0.218911	0.240294	0.203585	0.241629	0.195339	0.22497	0.19958	0.215042	0.289772	0.26979	0.330938	0.250155	0.311362	0.300007	0.304534	0.210779	0.241629				243	0.204625	0.209173	0.217153	0.200882	0.287709
244	0.192108	0.215858	0.218383	0.214752	0.221814	0.215161	0.212965	0.205346	0.221646	0.289167	0.278838	0.341892	0.280769	0.315587	0.295966	0.337589	0.328607	0.218383				244	0.211887	0.216902	0.236857	0.20463	0.24116	0.201102	0.223155	0.194868	0.21123	0.288439	0.268901	0.335052	0.251442	0.3101	0.301602	0.30664	0.22246	0.24116				244	0.202808	0.210782	0.218601	0.200559	0.285572
245	0.193247	0.222555	0.220543	0.215435	0.225546	0.21655	0.215699	0.204729	0.223593	0.29162	0.275503	0.342792	0.278817	0.315986	0.296147	0.33857	0.331376	0.220543				245	0.214353	0.21542	0.233747	0.203771	0.240668	0.206945	0.220419	0.191612	0.207827	0.287527	0.267778	0.342326	0.253741	0.308998	0.302257	0.309531	0.228427	0.240668				245	0.201353	0.213935	0.220237	0.197434	0.284954
246	0.193387	0.227613	0.222454	0.214667	0.230574	0.215849	0.217712	0.205816	0.226378	0.29298	0.270386	0.3417	0.277865	0.318044	0.296092	0.339894	0.332355	0.222454				246	0.216913	0.215413	0.231043	0.20263	0.239263	0.211016	0.217867	0.192104	0.205715	0.285348	0.268385	0.350206	0.256511	0.308384	0.301377	0.31293	0.239756	0.239263				246	0.198281	0.218406	0.222094	0.192383	0.285147
247	0.193146	0.229983	0.223694	0.211984	0.2342	0.211733	0.216967	0.207282	0.228246	0.29214	0.265867	0.339784	0.27919	0.320436	0.296104	0.34109	0.331508	0.223694				247	0.217905	0.217435	0.229055	0.202016	0.236726	0.213005	0.215562	0.196559	0.204653	0.281434	0.27021	0.356739	0.259677	0.308743	0.298873	0.316038	0.250558	0.236726				247	0.19193	0.223718	0.224742	0.187839	0.285223
248	0.193813	0.230686	0.224253	0.207719	0.235967	0.207343	0.213156	0.208044	0.227897	0.288492	0.263343	0.338121	0.282746	0.321103	0.296613	0.342134	0.329314	0.224253				248	0.216086	0.221412	0.227985	0.201318	0.23389	0.213608	0.212264	0.202504	0.204	0.27701	0.271387	0.360454	0.263688	0.309875	0.295367	0.317485	0.261635	0.23389				248	0.183547	0.229072	0.227881	0.185926	0.28534
249	0.195859	0.23126	0.224354	0.202733	0.236731	0.205213	0.208247	0.207326	0.226835	0.283932	0.262493	0.338032	0.286815	0.318958	0.297964	0.342857	0.325837	0.224354				249	0.211843	0.226086	0.227707	0.200166	0.231896	0.213791	0.207009	0.207445	0.203157	0.273397	0.272498	0.362197	0.26903	0.311835	0.291475	0.318654	0.26952	0.231896				249	0.176981	0.233862	0.230939	0.187114	0.286003
250	0.198656	0.232629	0.224722	0.198246	0.237444	0.205805	0.204285	0.20569	0.226591	0.280617	0.2625	0.339925	0.289786	0.314766	0.299922	0.343071	0.322401	0.224722				250	0.207275	0.229689	0.228159	0.198237	0.230927	0.214317	0.201854	0.211088	0.202528	0.270779	0.2744	0.364348	0.27538	0.314523	0.287681	0.32079	0.274508	0.230927				250	0.175261	0.237539	0.233379	0.190036	0.287569
251	0.200312	0.234612	0.225771	0.195249	0.237761	0.207403	0.202214	0.203477	0.227831	0.280186	0.263089	0.342526	0.292255	0.310071	0.302462	0.342517	0.321163	0.225771				251	0.203814	0.231777	0.229214	0.196252	0.231075	0.215177	0.199116	0.214191	0.202857	0.268758	0.275481	0.368783	0.282447	0.317425	0.284292	0.324689	0.276683	0.231075				251	0.177691	0.239808	0.234398	0.193078	0.290196
252	0.199871	0.235525	0.227378	0.194089	0.237522	0.207346	0.201274	0.200986	0.23022	0.281847	0.264417	0.343987	0.295714	0.305646	0.305411	0.341491	0.322174	0.227378				252	0.20111	0.234319	0.231308	0.195059	0.232477	0.215198	0.199188	0.217162	0.203814	0.266206	0.274406	0.376222	0.289735	0.320055	0.281491	0.329694	0.274125	0.232477				252	0.180719	0.241066	0.233651	0.19546	0.292977
253	0.198322	0.234161	0.228649	0.194232	0.237038	0.205754	0.198625	0.198442	0.232483	0.283195	0.266534	0.343535	0.30026	0.301825	0.308635	0.340621	0.326296	0.228649				253	0.19772	0.238178	0.233908	0.195273	0.235226	0.213233	0.200156	0.219457	0.205825	0.26228	0.273648	0.385285	0.296265	0.322123	0.279377	0.333569	0.271008	0.235226				253	0.182989	0.242023	0.231486	0.197328	0.294493
254	0.197469	0.231624	0.228939	0.194424	0.236451	0.204647	0.194693	0.196237	0.23252	0.282716	0.268829	0.340874	0.304688	0.29953	0.311865	0.340869	0.327126	0.228939				254	0.192884	0.244202	0.237033	0.196808	0.238195	0.209118	0.199663	0.220297	0.208596	0.257829	0.274991	0.393735	0.302008	0.323638	0.27778	0.334911	0.264818	0.238195				254	0.186789	0.242883	0.227536	0.199283	0.294315
255	0.198603	0.229641	0.228049	0.194393	0.2342	0.204412	0.192853	0.194358	0.230141	0.281767	0.270352	0.338137	0.307701	0.299239	0.314561	0.341615	0.326681	0.228049				255	0.188086	0.251384	0.239747	0.197649	0.240296	0.204689	0.197093	0.219494	0.212414	0.254442	0.276789	0.400365	0.306692	0.324559	0.276258	0.333698	0.26139	0.240296				255	0.193244	0.243315	0.22227	0.200802	0.293982
256	0.201291	0.228752	0.226679	0.194292	0.229263	0.205246	0.194798	0.194794	0.226955	0.281348	0.271181	0.337069	0.308736	0.300525	0.315342	0.341288	0.32508	0.226679				256	0.185837	0.257531	0.241708	0.19591	0.241415	0.202751	0.1944	0.216945	0.216832	0.252564	0.276554	0.405242	0.310407	0.325004	0.274879	0.331338	0.255223	0.241415				256	0.201005	0.242644	0.216522	0.201687	0.294788
257	0.204	0.228212	0.225339	0.194869	0.223255	0.206732	0.199419	0.197734	0.225081	0.281771	0.270593	0.337171	0.308459	0.302141	0.314327	0.339177	0.324774	0.225339				257	0.187023	0.260486	0.242186	0.192287	0.242118	0.204163	0.193214	0.213376	0.221134	0.252141	0.277188	0.409112	0.313161	0.324667	0.27367	0.328232	0.244886	0.242118				257	0.207197	0.240897	0.210748	0.201397	0.297584
258	0.205508	0.227451	0.224563	0.196222	0.219299	0.20876	0.203112	0.203109	0.225077	0.282227	0.26813	0.337924	0.307837	0.303232	0.311738	0.33654	0.322945	0.224563				258	0.189756	0.260666	0.240873	0.189281	0.243182	0.206683	0.193822	0.209514	0.223622	0.251528	0.280724	0.412373	0.315271	0.32349	0.272572	0.324377	0.234091	0.243182				258	0.209588	0.238847	0.205953	0.200458	0.300412
259	0.205994	0.225323	0.22456	0.197251	0.217551	0.211512	0.20291	0.209934	0.226178	0.280866	0.265242	0.339016	0.307514	0.304282	0.308247	0.334464	0.322137	0.22456				259	0.19167	0.259825	0.237726	0.18861	0.244462	0.207341	0.195354	0.206127	0.223863	0.249519	0.286161	0.41455	0.317321	0.322024	0.271632	0.319834	0.223904	0.244462				259	0.208467	0.237135	0.202909	0.199592	0.302248
260	0.20595	0.221837	0.225452	0.197199	0.215952	0.214474	0.199855	0.217325	0.226898	0.27686	0.264352	0.340547	0.307203	0.306028	0.303939	0.333498	0.320888	0.225452				260	0.192197	0.258604	0.233461	0.18979	0.245682	0.205644	0.196605	0.203655	0.222874	0.247309	0.289784	0.414924	0.319325	0.321432	0.271075	0.314825	0.218638	0.245682				260	0.206387	0.236341	0.202816	0.198892	0.302152
261	0.205699	0.217987	0.227433	0.197026	0.212766	0.21651	0.197379	0.224108	0.225992	0.272398	0.265711	0.342508	0.306316	0.308648	0.299133	0.33327	0.320878	0.227433				261	0.192669	0.256463	0.229201	0.189852	0.247452	0.203485	0.197289	0.201995	0.22214	0.246329	0.291666	0.413734	0.320753	0.32228	0.270619	0.309989	0.21539	0.247452				261	0.205227	0.236708	0.205748	0.19741	0.300775
262	0.205144	0.214855	0.230843	0.198103	0.209762	0.217017	0.19757	0.229265	0.223458	0.269596	0.268212	0.345409	0.304879	0.311455	0.294076	0.334161	0.317892	0.230843				262	0.193972	0.251897	0.225376	0.187313	0.249928	0.203454	0.197786	0.201242	0.222571	0.247154	0.294491	0.41169	0.321195	0.325114	0.269843	0.305751	0.208984	0.249928				262	0.20549	0.237742	0.210918	0.194067	0.299256
263	0.203136	0.2123	0.235516	0.20078	0.208577	0.217075	0.200092	0.232446	0.220516	0.269273	0.270056	0.348543	0.30327	0.313408	0.288867	0.335391	0.313763	0.235516				263	0.195912	0.243851	0.222336	0.184274	0.252881	0.205883	0.19898	0.200288	0.223808	0.249229	0.297019	0.409512	0.320425	0.3301	0.26903	0.303009	0.193478	0.252881				263	0.206481	0.238537	0.217738	0.189187	0.298487
264	0.199308	0.20976	0.241132	0.203529	0.210393	0.218146	0.202347	0.233742	0.217576	0.271307	0.271473	0.350648	0.301631	0.314214	0.284078	0.336015	0.309117	0.241132				264	0.197137	0.233804	0.2197	0.183593	0.255768	0.208677	0.201119	0.199016	0.22452	0.25111	0.297149	0.407588	0.318858	0.336608	0.268403	0.301513	0.19238	0.255768				264	0.206507	0.238605	0.225291	0.184891	0.29886
265	0.195425	0.207147	0.247046	0.204211	0.213086	0.220445	0.201708	0.233426	0.215104	0.273982	0.273727	0.351235	0.299498	0.313867	0.280114	0.334753	0.311545	0.247046				265	0.196622	0.22388	0.217432	0.186779	0.257545	0.208095	0.203496	0.198005	0.223346	0.252215	0.295994	0.405766	0.317294	0.343317	0.268906	0.302237	0.188428	0.257545				265	0.203661	0.238072	0.232592	0.184066	0.300115
266	0.193214	0.204979	0.252699	0.202529	0.216984	0.222103	0.19887	0.231563	0.212102	0.275769	0.276701	0.350954	0.29766	0.312063	0.277112	0.332975	0.31539	0.252699				266	0.195309	0.215835	0.215602	0.192551	0.258597	0.203091	0.204297	0.198015	0.220495	0.253498	0.295545	0.403451	0.315545	0.349197	0.270186	0.303659	0.199903	0.258597				266	0.197719	0.237448	0.239264	0.187455	0.301008
267	0.194086	0.204765	0.257652	0.200123	0.222111	0.220447	0.196199	0.228154	0.206661	0.276963	0.279508	0.351327	0.297149	0.308772	0.275138	0.332461	0.318946	0.257652				267	0.194546	0.21093	0.214141	0.198147	0.258932	0.197939	0.203074	0.199351	0.217246	0.256246	0.295018	0.400165	0.313994	0.353561	0.272025	0.306004	0.196503	0.258932				267	0.189675	0.236618	0.245069	0.193028	0.299226
268	0.197755	0.20687	0.261853	0.198644	0.228555	0.21534	0.195052	0.224091	0.198819	0.278495	0.281912	0.353255	0.298337	0.303952	0.274326	0.333939	0.314458	0.261853				268	0.195084	0.208639	0.212601	0.201288	0.258835	0.196767	0.20045	0.200638	0.214943	0.260535	0.293069	0.396038	0.312266	0.356607	0.273782	0.307588	0.194452	0.258835				268	0.182602	0.235101	0.248954	0.19837	0.294729
269	0.202104	0.211022	0.265519	0.198317	0.23377	0.20952	0.193771	0.220568	0.191873	0.279391	0.283882	0.356238	0.300423	0.298723	0.274651	0.335191	0.312764	0.265519				269	0.19621	0.207299	0.210845	0.202164	0.256783	0.200045	0.197564	0.200357	0.214126	0.265844	0.291172	0.392085	0.310066	0.358421	0.275235	0.308387	0.192366	0.256783				269	0.178722	0.232893	0.249729	0.201581	0.290313
270	0.204118	0.216332	0.268126	0.197796	0.23711	0.204857	0.190928	0.218244	0.189459	0.278696	0.284573	0.359014	0.301976	0.294692	0.275831	0.335321	0.314259	0.268126				270	0.196623	0.205646	0.208686	0.201845	0.252319	0.204775	0.195656	0.199209	0.214466	0.271008	0.290442	0.388816	0.30725	0.358651	0.276626	0.308487	0.200287	0.252319				270	0.178458	0.230775	0.247376	0.202302	0.287775
271	0.203767	0.221527	0.268879	0.196576	0.239287	0.201281	0.188022	0.216471	0.193307	0.275583	0.283146	0.360514	0.302501	0.292955	0.277466	0.333194	0.319256	0.268879				271	0.195956	0.204967	0.206919	0.200979	0.247156	0.206544	0.195575	0.19873	0.215667	0.275607	0.289541	0.386121	0.303946	0.357831	0.27835	0.309151	0.208319	0.247156				271	0.181225	0.229528	0.242174	0.200427	0.287529
272	0.202409	0.225791	0.268316	0.194934	0.242812	0.197734	0.188232	0.214216	0.201427	0.270217	0.28037	0.36103	0.302576	0.293552	0.278702	0.329729	0.319146	0.268316				272	0.194749	0.207801	0.206062	0.199079	0.243161	0.205002	0.197139	0.199729	0.217971	0.279541	0.287292	0.383716	0.300479	0.35643	0.280558	0.310261	0.213386	0.243161				272	0.186066	0.229198	0.235145	0.19636	0.289333
273	0.202271	0.228469	0.26698	0.193929	0.246114	0.192274	0.192539	0.210744	0.209694	0.2641	0.277737	0.361413	0.302953	0.29595	0.279242	0.326171	0.316996	0.26698				273	0.193415	0.214064	0.206537	0.195935	0.240334	0.203725	0.199068	0.201359	0.220807	0.283322	0.284846	0.381363	0.296796	0.354791	0.283334	0.311628	0.210555	0.240334				273	0.192282	0.229344	0.227683	0.191423	0.29159
274	0.204016	0.229632	0.265061	0.193957	0.246616	0.18692	0.199215	0.207102	0.214924	0.258787	0.27575	0.363023	0.303739	0.299599	0.279094	0.32278	0.311896	0.265061				274	0.192453	0.221321	0.208451	0.192036	0.23713	0.204939	0.200159	0.202426	0.223276	0.287157	0.282619	0.379051	0.293115	0.353249	0.286622	0.312316	0.215481	0.23713				274	0.199173	0.229438	0.220873	0.187859	0.292086
275	0.206452	0.230449	0.263144	0.194591	0.24394	0.186328	0.206161	0.204745	0.217286	0.254967	0.274496	0.365756	0.30459	0.303302	0.27838	0.319468	0.304958	0.263144				275	0.192455	0.226114	0.210841	0.188284	0.232516	0.208326	0.200606	0.201251	0.224914	0.291087	0.278794	0.376118	0.290351	0.352084	0.290006	0.312561	0.218256	0.232516				275	0.20549	0.229268	0.215324	0.187164	0.290659
276	0.207267	0.231637	0.261561	0.195471	0.240722	0.191782	0.212391	0.204432	0.218886	0.252565	0.273509	0.368991	0.305203	0.306088	0.277273	0.31694	0.289141	0.261561				276	0.194446	0.227416	0.213625	0.187178	0.227167	0.211629	0.201402	0.198549	0.225062	0.294767	0.273292	0.373171	0.288994	0.351548	0.293424	0.311912	0.223414	0.227167				276	0.209582	0.228815	0.211386	0.189328	0.289161
277	0.204086	0.233157	0.260503	0.196291	0.238174	0.199684	0.217736	0.205609	0.221288	0.251332	0.272706	0.371327	0.305117	0.306873	0.27609	0.315425	0.27262	0.260503				277	0.197825	0.22725	0.216821	0.188272	0.222443	0.211709	0.203163	0.196773	0.223526	0.298012	0.268607	0.370501	0.288888	0.351989	0.297241	0.310705	0.223615	0.222443				277	0.210383	0.228334	0.209297	0.192543	0.289074
278	0.198552	0.235025	0.259919	0.19738	0.235541	0.203437	0.221649	0.206699	0.224681	0.251166	0.271611	0.371529	0.304047	0.305623	0.275079	0.315106	0.263805	0.259919				278	0.201213	0.227701	0.220651	0.190502	0.219412	0.208308	0.205907	0.197933	0.220475	0.300318	0.265195	0.367407	0.288616	0.353307	0.300604	0.309781	0.219386	0.219412				278	0.208286	0.228516	0.208863	0.194104	0.291117
279	0.194077	0.237425	0.259565	0.198934	0.231883	0.201745	0.2231	0.206695	0.227931	0.25229	0.270772	0.369814	0.302055	0.303634	0.274801	0.316458	0.260938	0.259565				279	0.203169	0.229446	0.224945	0.192097	0.217675	0.204751	0.208599	0.20161	0.216836	0.301468	0.26088	0.363113	0.286859	0.355324	0.302716	0.308751	0.222435	0.217675				279	0.204664	0.22919	0.209708	0.192903	0.295645
280	0.19298	0.240141	0.258693	0.200366	0.227444	0.199211	0.221907	0.205246	0.229045	0.254867	0.271324	0.367622	0.29958	0.30278	0.276307	0.318932	0.266173	0.258693				280	0.203107	0.23199	0.22972	0.192805	0.216502	0.203643	0.210572	0.204775	0.213412	0.302247	0.255402	0.357445	0.283629	0.35693	0.303481	0.307947	0.217634	0.216502				280	0.201454	0.231037	0.211324	0.190507	0.300627
281	0.194593	0.242676	0.256175	0.201052	0.22281	0.199784	0.218153	0.20317	0.226979	0.258839	0.27223	0.366027	0.297382	0.30282	0.279386	0.322474	0.271031	0.256175				281	0.202225	0.234182	0.234308	0.19345	0.216049	0.205298	0.211939	0.205448	0.210668	0.304279	0.251782	0.352428	0.280192	0.357664	0.303262	0.30613	0.219797	0.216049				281	0.199585	0.234598	0.213555	0.188898	0.303876
282	0.196473	0.243754	0.251628	0.201367	0.217665	0.204466	0.213516	0.201568	0.222883	0.263357	0.271426	0.365456	0.296288	0.303795	0.284017	0.325728	0.278461	0.251628				282	0.201454	0.234783	0.238107	0.194101	0.215664	0.20774	0.212907	0.205265	0.20895	0.308184	0.251115	0.349998	0.277447	0.358019	0.302387	0.304487	0.2126	0.215664				282	0.198716	0.239251	0.216612	0.189016	0.304914
283	0.196696	0.242599	0.245354	0.202309	0.211904	0.211301	0.20984	0.200796	0.218995	0.26742	0.268894	0.364737	0.296542	0.305857	0.289144	0.327816	0.286826	0.245354				283	0.200939	0.233399	0.24053	0.194477	0.215052	0.207681	0.214022	0.207035	0.208205	0.312473	0.25156	0.350056	0.275699	0.357327	0.301022	0.303124	0.209733	0.215052				283	0.197488	0.244036	0.220514	0.190022	0.30467
284	0.196527	0.239046	0.237969	0.2038	0.207326	0.217035	0.207729	0.200664	0.216503	0.270625	0.265637	0.361848	0.297026	0.30814	0.293844	0.328762	0.294785	0.237969				284	0.200252	0.230763	0.241165	0.194752	0.214113	0.204053	0.215308	0.211514	0.208571	0.314954	0.25238	0.352211	0.274913	0.354425	0.299335	0.302493	0.199973	0.214113				284	0.193516	0.247793	0.225186	0.19013	0.304411
285	0.198117	0.234564	0.230375	0.205086	0.206866	0.221248	0.206507	0.201309	0.215291	0.272171	0.262247	0.356756	0.296132	0.310074	0.29737	0.329825	0.299573	0.230375				285	0.198807	0.227639	0.239881	0.195506	0.214151	0.199071	0.216536	0.217234	0.210133	0.31564	0.255427	0.354668	0.275049	0.350271	0.298013	0.301279	0.191294	0.214151				285	0.187125	0.249291	0.229392	0.188504	0.303929
286	0.20165	0.230172	0.223576	0.204268	0.210437	0.225907	0.20426	0.203211	0.214346	0.271673	0.258364	0.352009	0.293753	0.311009	0.29931	0.332255	0.297996	0.223576				286	0.196877	0.225416	0.237025	0.197108	0.216394	0.195152	0.217665	0.220943	0.212567	0.316132	0.259964	0.355223	0.276381	0.346558	0.297165	0.299867	0.17893	0.216394				286	0.182003	0.248656	0.232377	0.186957	0.303011
287	0.205363	0.226219	0.218034	0.201125	0.215843	0.23276	0.20109	0.206112	0.212512	0.270173	0.255312	0.3499	0.29062	0.310627	0.299962	0.336121	0.296681	0.218034				287	0.19567	0.22447	0.23314	0.199193	0.220378	0.193271	0.218723	0.220026	0.215419	0.317783	0.26258	0.352905	0.278434	0.344852	0.296905	0.298563	0.171862	0.220378				287	0.181163	0.246602	0.2339	0.18835	0.301297
288	0.207018	0.222754	0.213829	0.1977	0.220184	0.240459	0.199807	0.20919	0.208596	0.268744	0.254201	0.350719	0.287654	0.309044	0.299636	0.340299	0.299284	0.213829				288	0.196088	0.223339	0.228822	0.199676	0.224209	0.193578	0.219494	0.216099	0.218085	0.320536	0.26324	0.348556	0.280267	0.345515	0.297404	0.298808	0.168604	0.224209				288	0.183989	0.243648	0.23423	0.191276	0.298556
289	0.206155	0.220063	0.211453	0.195989	0.224004	0.245511	0.201459	0.210893	0.203689	0.268348	0.255058	0.35341	0.285451	0.306681	0.299138	0.344158	0.305889	0.211453				289	0.197605	0.220874	0.224639	0.197469	0.22787	0.194395	0.219388	0.211928	0.219706	0.32247	0.264924	0.344188	0.282037	0.34775	0.298576	0.301259	0.17289	0.22787				289	0.186453	0.239919	0.233486	0.194219	0.295095
290	0.204875	0.218736	0.211577	0.196674	0.228996	0.244968	0.205443	0.211093	0.199321	0.268844	0.256192	0.355562	0.28369	0.304299	0.298526	0.347644	0.309058	0.211577				290	0.199268	0.218542	0.220912	0.194578	0.23245	0.195523	0.217288	0.209121	0.219443	0.321536	0.267328	0.341342	0.283663	0.350518	0.299904	0.305744	0.178782	0.23245				290	0.186226	0.235864	0.231717	0.196546	0.291265
291	0.205097	0.219105	0.213863	0.198773	0.235609	0.24114	0.209666	0.210563	0.196985	0.269938	0.256854	0.35469	0.281093	0.302415	0.298008	0.350513	0.306485	0.213863				291	0.200024	0.217895	0.218522	0.193753	0.238363	0.197326	0.212647	0.207383	0.216637	0.318235	0.267469	0.340394	0.285268	0.353139	0.301153	0.310659	0.192969	0.238363				291	0.185021	0.231116	0.229001	0.198947	0.287753
292	0.206789	0.221092	0.217238	0.200481	0.241899	0.237442	0.211649	0.209569	0.198053	0.27107	0.257679	0.351368	0.276882	0.301223	0.298292	0.351822	0.301807	0.217238				292	0.199845	0.219168	0.217019	0.195551	0.244011	0.200081	0.20599	0.205639	0.212434	0.315341	0.26602	0.341097	0.286704	0.355181	0.30211	0.315249	0.200711	0.244011				292	0.185791	0.225564	0.225669	0.202352	0.284311
293	0.208588	0.224412	0.220702	0.201332	0.246836	0.234967	0.210348	0.208098	0.202085	0.272898	0.258944	0.348353	0.272712	0.300803	0.299214	0.351036	0.298525	0.220702				293	0.200437	0.221286	0.216162	0.197976	0.247231	0.204195	0.199418	0.203555	0.208466	0.314846	0.266295	0.343322	0.287737	0.356622	0.302512	0.317522	0.207319	0.247231				293	0.18965	0.219919	0.22212	0.205965	0.281214
294	0.208144	0.227905	0.223585	0.201904	0.250456	0.232383	0.207853	0.204689	0.206647	0.275515	0.260169	0.346632	0.269936	0.300988	0.300823	0.34838	0.293608	0.223585				294	0.202231	0.221899	0.215661	0.197716	0.247388	0.209783	0.194654	0.202059	0.20605	0.316868	0.268748	0.346676	0.288656	0.356879	0.302118	0.317031	0.209007	0.247388				294	0.194536	0.216253	0.218836	0.207964	0.278264
295	0.203944	0.230122	0.225931	0.202534	0.253151	0.227907	0.206585	0.199583	0.210757	0.278739	0.260946	0.345769	0.268617	0.301614	0.303218	0.344402	0.288619	0.225931				295	0.203904	0.219096	0.215547	0.193642	0.246262	0.21506	0.192616	0.201447	0.205206	0.319534	0.27132	0.350601	0.289421	0.356108	0.300945	0.314987	0.204262	0.246262				295	0.197174	0.215767	0.216252	0.206026	0.275474
296	0.19767	0.230212	0.227928	0.20274	0.253654	0.221773	0.207118	0.195152	0.215145	0.281896	0.260383	0.344849	0.26865	0.302325	0.306027	0.339725	0.291606	0.227928				296	0.204455	0.213987	0.216406	0.18884	0.245715	0.217528	0.192632	0.201387	0.204472	0.320387	0.272938	0.353671	0.290013	0.355081	0.299105	0.31284	0.200151	0.245715				296	0.196748	0.218559	0.214798	0.200097	0.272902
297	0.192233	0.228541	0.230084	0.20145	0.25238	0.215257	0.207349	0.193808	0.219781	0.283871	0.258392	0.343037	0.268942	0.302153	0.308209	0.334837	0.306695	0.230084				297	0.202764	0.209299	0.218747	0.186421	0.246181	0.21631	0.1939	0.200424	0.203402	0.319625	0.275081	0.354462	0.290126	0.354593	0.297521	0.312282	0.188927	0.246181				297	0.195917	0.223292	0.214488	0.193546	0.271355
298	0.190153	0.226855	0.23192	0.198249	0.251216	0.209142	0.204454	0.195569	0.224854	0.283628	0.256534	0.340612	0.268308	0.300591	0.30947	0.330925	0.319099	0.23192				298	0.198736	0.207031	0.223264	0.187174	0.247683	0.212743	0.196281	0.198207	0.202574	0.319566	0.27818	0.352776	0.289528	0.355065	0.296393	0.312626	0.188598	0.247683				298	0.197498	0.228287	0.215068	0.189685	0.271519
299	0.192269	0.225939	0.232944	0.194179	0.251891	0.203206	0.199526	0.198467	0.229809	0.282428	0.256134	0.338721	0.266933	0.298342	0.310055	0.32906	0.315011	0.232944				299	0.194038	0.207978	0.229557	0.189147	0.249924	0.209391	0.199425	0.196326	0.203035	0.320695	0.280058	0.349206	0.288947	0.356243	0.29539	0.313825	0.182257	0.249924				299	0.201439	0.232429	0.216444	0.189803	0.272239
300	0.196716	0.225613	0.233475	0.191417	0.252935	0.197792	0.19624	0.200993	0.233335	0.281651	0.257828	0.338128	0.265739	0.296107	0.309482	0.328607	0.299868	0.233475				300	0.190139	0.210843	0.236546	0.190232	0.252381	0.207413	0.202783	0.196135	0.205254	0.322142	0.279323	0.345565	0.289573	0.357907	0.294572	0.313416	0.186477	0.252381				300	0.205589	0.235396	0.218227	0.192143	0.271925
301	0.200451	0.224387	0.233767	0.190454	0.252668	0.19371	0.196511	0.203244	0.234436	0.281444	0.260689	0.338045	0.265486	0.294467	0.308034	0.32886	0.285769	0.233767				301	0.187559	0.212703	0.243589	0.191102	0.253478	0.206386	0.204352	0.197758	0.208032	0.322014	0.278618	0.343501	0.291729	0.360005	0.293803	0.311708	0.179122	0.253478				301	0.206188	0.237979	0.220158	0.194096	0.270369
302	0.201104	0.220939	0.234318	0.190542	0.251903	0.191709	0.198844	0.20625	0.233023	0.282401	0.263059	0.336974	0.266162	0.293703	0.305951	0.329005	0.273692	0.234318				302	0.185941	0.21259	0.249769	0.19352	0.25232	0.204285	0.202992	0.200007	0.208946	0.319235	0.279725	0.343457	0.29502	0.36236	0.293038	0.308197	0.183141	0.25232				302	0.200112	0.239944	0.221313	0.194402	0.268692
303	0.199648	0.216129	0.235176	0.190721	0.251194	0.191867	0.19982	0.210201	0.23035	0.283192	0.264635	0.333288	0.267294	0.293807	0.303681	0.327197	0.26692	0.235176				303	0.185141	0.211975	0.254725	0.197094	0.249677	0.199402	0.199777	0.201944	0.207674	0.314904	0.280888	0.345719	0.297679	0.365148	0.292115	0.305343	0.17724	0.249677				303	0.190472	0.241204	0.222393	0.194177	0.268763
304	0.198506	0.212053	0.235727	0.190635	0.250414	0.19322	0.196599	0.213527	0.228028	0.282993	0.265532	0.327668	0.267805	0.294721	0.301484	0.322828	0.262467	0.235727				304	0.185779	0.212647	0.258042	0.199676	0.247894	0.193136	0.196993	0.20428	0.206745	0.310917	0.279972	0.349294	0.298427	0.368676	0.29085	0.302879	0.180973	0.247894				304	0.183026	0.242105	0.223549	0.194543	0.270867
305	0.199326	0.209185	0.23528	0.191754	0.249669	0.194763	0.191092	0.214882	0.226571	0.282912	0.266236	0.322711	0.267282	0.296005	0.299286	0.316846	0.266495	0.23528				305	0.187899	0.215585	0.259508	0.198912	0.247947	0.189289	0.196005	0.207868	0.207926	0.308406	0.279266	0.352243	0.297947	0.372767	0.289424	0.302117	0.17311	0.247947				305	0.181892	0.243196	0.224315	0.1949	0.27371
306	0.200701	0.207794	0.233523	0.194416	0.24924	0.195931	0.187608	0.213938	0.225522	0.284308	0.266847	0.319738	0.266316	0.29706	0.297423	0.311364	0.269847	0.233523				306	0.191182	0.21979	0.259025	0.1953	0.24947	0.190118	0.196177	0.211949	0.211582	0.307564	0.280154	0.353058	0.297495	0.376771	0.288149	0.301853	0.17455	0.24947				306	0.186774	0.244664	0.224779	0.194691	0.275388
307	0.202168	0.20783	0.230433	0.197529	0.250213	0.197407	0.188173	0.212465	0.22409	0.286988	0.267336	0.319774	0.266258	0.297424	0.296503	0.308033	0.265406	0.230433				307	0.194522	0.223227	0.257193	0.191877	0.2503	0.193854	0.196376	0.215692	0.215897	0.3075	0.281484	0.350057	0.297446	0.379695	0.286886	0.303181	0.165909	0.2503				307	0.192625	0.246338	0.225637	0.193233	0.274324
308	0.20368	0.208583	0.226563	0.199222	0.252064	0.201129	0.19096	0.211877	0.221382	0.289924	0.267352	0.32197	0.268084	0.297359	0.297205	0.306928	0.254493	0.226563				308	0.196909	0.224047	0.254344	0.191095	0.249465	0.19691	0.19672	0.217529	0.219054	0.307718	0.281961	0.343619	0.297889	0.380981	0.286206	0.304651	0.170512	0.249465				308	0.194799	0.248358	0.226966	0.191706	0.271134
309	0.203232	0.209831	0.222295	0.199171	0.253441	0.207001	0.192312	0.211781	0.218368	0.291512	0.266187	0.324014	0.271941	0.297516	0.29958	0.307132	0.249286	0.222295				309	0.199052	0.223114	0.25057	0.193058	0.247672	0.196689	0.198183	0.217759	0.220637	0.308037	0.282287	0.336331	0.29848	0.379998	0.286086	0.307147	0.163329	0.247672				309	0.194086	0.250804	0.228658	0.191551	0.267902
310	0.200679	0.21132	0.218694	0.198166	0.254007	0.213226	0.193368	0.210814	0.215331	0.291265	0.264578	0.324161	0.277345	0.298199	0.303074	0.308278	0.250609	0.218694				310	0.201354	0.222305	0.246475	0.195005	0.246407	0.195632	0.201016	0.218069	0.2214	0.308703	0.282918	0.330839	0.298885	0.375616	0.286253	0.308414	0.167295	0.246407				310	0.194724	0.253949	0.230228	0.193019	0.265746
311	0.197501	0.213697	0.216468	0.197008	0.255269	0.217144	0.196699	0.208351	0.212788	0.290118	0.263966	0.32257	0.282779	0.299468	0.306773	0.309969	0.257276	0.216468				311	0.203727	0.221844	0.242724	0.19513	0.24595	0.196711	0.204265	0.219075	0.221709	0.310137	0.283172	0.328135	0.298438	0.369194	0.286505	0.308644	0.162169	0.24595				311	0.198416	0.256785	0.231247	0.19488	0.264818
312	0.195673	0.217593	0.21629	0.195967	0.257357	0.21936	0.202813	0.205128	0.210444	0.28909	0.26424	0.319794	0.286999	0.301144	0.310468	0.31137	0.264309	0.21629				312	0.205422	0.221946	0.239981	0.193917	0.245906	0.200622	0.206036	0.219802	0.221401	0.312236	0.283591	0.327557	0.297188	0.362553	0.287027	0.30691	0.170619	0.245906				312	0.203582	0.258177	0.231171	0.195391	0.264579
313	0.195418	0.222811	0.218373	0.194274	0.259541	0.222851	0.209699	0.202973	0.207912	0.288752	0.264882	0.317274	0.289837	0.303685	0.313728	0.311529	0.275858	0.218373				313	0.205116	0.222844	0.238396	0.193348	0.245698	0.205905	0.204918	0.219111	0.220181	0.314513	0.285354	0.32755	0.295658	0.357321	0.287914	0.305311	0.17344	0.245698				313	0.206024	0.257617	0.229629	0.194602	0.263234
314	0.19543	0.228034	0.221579	0.192095	0.26008	0.228947	0.213302	0.20239	0.204779	0.288748	0.264888	0.315399	0.292656	0.30609	0.316288	0.310523	0.285483	0.221579				314	0.20339	0.224243	0.237818	0.194316	0.24588	0.209954	0.201802	0.217125	0.21773	0.3167	0.287827	0.327644	0.294407	0.354841	0.289289	0.304228	0.180401	0.24588				314	0.204115	0.255694	0.227048	0.193687	0.259861
315	0.194429	0.231303	0.225156	0.191386	0.259449	0.236361	0.211681	0.20257	0.20034	0.287742	0.2641	0.314186	0.296056	0.307344	0.317911	0.310458	0.285011	0.225156				315	0.201932	0.224846	0.237908	0.195857	0.246151	0.211966	0.198146	0.215102	0.214009	0.318038	0.288941	0.329062	0.293684	0.355272	0.290967	0.305148	0.177543	0.246151				315	0.20067	0.252711	0.22388	0.19375	0.255584
316	0.192996	0.232082	0.228958	0.194045	0.258099	0.242204	0.207408	0.202145	0.194874	0.284315	0.263459	0.313098	0.299533	0.306569	0.318189	0.311654	0.272919	0.228958				316	0.201665	0.225136	0.238454	0.19643	0.246006	0.212337	0.195514	0.214329	0.210234	0.317871	0.288426	0.332621	0.293377	0.35769	0.29286	0.307204	0.18095	0.246006				316	0.199036	0.249456	0.220695	0.194767	0.25197
317	0.192831	0.231527	0.232706	0.199425	0.256749	0.243236	0.203242	0.201306	0.191086	0.279356	0.263034	0.31152	0.301974	0.302862	0.316936	0.313632	0.266058	0.232706				317	0.202233	0.226392	0.239109	0.194637	0.245304	0.213091	0.19394	0.214248	0.208001	0.317119	0.288003	0.336815	0.293132	0.360884	0.295549	0.310186	0.175804	0.245304				317	0.199601	0.246743	0.217901	0.195478	0.250021
318	0.194323	0.231616	0.235902	0.205284	0.255892	0.240365	0.2007	0.201109	0.19123	0.274445	0.262691	0.310224	0.303248	0.297644	0.314569	0.31649	0.266336	0.235902				318	0.202122	0.229096	0.239835	0.192494	0.244604	0.214679	0.192603	0.212457	0.208003	0.317392	0.287499	0.339371	0.291544	0.364141	0.299132	0.31133	0.178994	0.244604				318	0.200462	0.244617	0.215421	0.194333	0.249972
319	0.195514	0.233451	0.237657	0.209487	0.256681	0.237063	0.199118	0.202572	0.196687	0.270636	0.263461	0.310464	0.303976	0.292269	0.311604	0.319366	0.278093	0.237657				319	0.200589	0.232439	0.240448	0.191499	0.243901	0.215795	0.191351	0.208009	0.210183	0.319128	0.28425	0.338604	0.290049	0.367027	0.3033	0.310162	0.171058	0.243901				319	0.198893	0.243212	0.213956	0.192474	0.24942
320	0.193651	0.236193	0.238428	0.211605	0.259039	0.235128	0.196316	0.205225	0.205087	0.268465	0.265903	0.312965	0.30429	0.287717	0.308605	0.322304	0.287499	0.238428				320	0.198524	0.234687	0.24035	0.191685	0.243465	0.214815	0.191244	0.202558	0.214123	0.321586	0.279732	0.335396	0.288884	0.369346	0.307844	0.306475	0.17508	0.243465				320	0.194042	0.242767	0.213751	0.192494	0.246444
321	0.18858	0.238295	0.237887	0.212969	0.261143	0.233837	0.192288	0.207331	0.213505	0.267293	0.269231	0.316662	0.303302	0.284577	0.3057	0.324125	0.294087	0.237887				321	0.197061	0.23398	0.239535	0.191742	0.243173	0.211053	0.193118	0.198186	0.218231	0.323468	0.277426	0.331535	0.288425	0.370849	0.312366	0.303938	0.171467	0.243173				321	0.188705	0.242287	0.214203	0.195054	0.242003
322	0.183911	0.23881	0.235612	0.213746	0.26053	0.230553	0.189907	0.207219	0.220658	0.265856	0.271666	0.319406	0.30146	0.283407	0.303327	0.323483	0.296576	0.235612				322	0.196147	0.230895	0.237979	0.190449	0.2433	0.206407	0.196606	0.196013	0.221371	0.323876	0.277657	0.329558	0.288537	0.371422	0.316848	0.302802	0.181579	0.2433				322	0.186948	0.240612	0.214375	0.198725	0.238229
323	0.183355	0.238445	0.231905	0.213592	0.257095	0.221638	0.191675	0.205562	0.227762	0.263745	0.272522	0.319724	0.3	0.284555	0.301416	0.32049	0.295675	0.231905				323	0.194715	0.227832	0.236228	0.188968	0.24432	0.203093	0.200438	0.195154	0.223265	0.323485	0.277272	0.330099	0.288511	0.371466	0.321018	0.303568	0.183195	0.24432				323	0.190501	0.237	0.213567	0.201633	0.235458
324	0.187812	0.238709	0.227497	0.211616	0.252529	0.207277	0.19689	0.204948	0.235323	0.261737	0.273599	0.31785	0.300032	0.287033	0.299776	0.316522	0.290325	0.227497				324	0.19233	0.226493	0.234883	0.189643	0.246329	0.202046	0.203557	0.193407	0.224208	0.323065	0.275688	0.333401	0.28805	0.371485	0.324738	0.305311	0.188889	0.246329				324	0.197373	0.232037	0.212667	0.20356	0.233454
325	0.194977	0.240749	0.223422	0.206668	0.249025	0.192041	0.202828	0.206477	0.242598	0.260158	0.275824	0.315356	0.301862	0.288835	0.298041	0.3125	0.284165	0.223422				325	0.19022	0.226766	0.23418	0.192166	0.247528	0.202411	0.206202	0.190703	0.224542	0.3229	0.275862	0.338303	0.287405	0.372049	0.32785	0.30803	0.190432	0.247528				325	0.203019	0.226918	0.212504	0.206308	0.231213
326	0.201656	0.244284	0.22046	0.200288	0.246816	0.181238	0.206081	0.208715	0.248002	0.259092	0.27748	0.313921	0.304157	0.288655	0.29632	0.30932	0.279666	0.22046				326	0.190629	0.227514	0.233657	0.19461	0.247623	0.202969	0.208809	0.189588	0.224632	0.322603	0.278293	0.34261	0.287277	0.373693	0.329847	0.311517	0.195457	0.247623				326	0.204123	0.223003	0.212974	0.209889	0.22912
327	0.206604	0.248118	0.218599	0.194929	0.245562	0.178442	0.206786	0.209764	0.249652	0.258652	0.276692	0.313985	0.304943	0.287434	0.294287	0.307732	0.280965	0.218599				327	0.194274	0.227043	0.232773	0.195192	0.246732	0.20323	0.210646	0.191864	0.224124	0.321089	0.27987	0.344382	0.28766	0.376185	0.330631	0.315543	0.197009	0.246732				327	0.201534	0.220999	0.21381	0.212762	0.227377
328	0.210059	0.249956	0.217099	0.192077	0.245056	0.182453	0.206527	0.209705	0.246838	0.258964	0.274393	0.314691	0.303045	0.286379	0.291871	0.308784	0.283927	0.217099				328	0.199005	0.223681	0.231168	0.194508	0.24519	0.203339	0.210414	0.196831	0.222216	0.317559	0.279207	0.343218	0.287486	0.378532	0.330204	0.318815	0.200128	0.24519				328	0.198565	0.220289	0.214532	0.212954	0.226205
329	0.212974	0.247721	0.215727	0.191657	0.245676	0.186073	0.206262	0.209646	0.240333	0.260094	0.272624	0.315254	0.299532	0.286173	0.290513	0.3129	0.285456	0.215727				329	0.203372	0.218049	0.228978	0.193619	0.242765	0.203611	0.20802	0.201446	0.219093	0.313254	0.279222	0.339908	0.286221	0.378972	0.329016	0.320651	0.201151	0.242765				329	0.198279	0.220532	0.214716	0.210042	0.226157
330	0.215603	0.242513	0.215003	0.191864	0.246439	0.187161	0.205236	0.211497	0.231842	0.260926	0.271587	0.315757	0.296416	0.286925	0.289988	0.318777	0.280669	0.215003				330	0.206935	0.212106	0.2266	0.193366	0.239553	0.20401	0.204783	0.203416	0.216416	0.310406	0.280633	0.335643	0.284022	0.377119	0.327214	0.320575	0.205639	0.239553				330	0.201278	0.22098	0.213896	0.205878	0.227254
331	0.217505	0.23614	0.214747	0.191687	0.246584	0.190584	0.202592	0.215047	0.223144	0.261284	0.270786	0.316303	0.294048	0.288769	0.28998	0.323204	0.273471	0.214747				331	0.21054	0.208074	0.22458	0.193635	0.23617	0.204951	0.202751	0.204195	0.215207	0.310123	0.281307	0.331478	0.280947	0.374091	0.325418	0.319122	0.207748	0.23617				331	0.205809	0.221953	0.212954	0.203103	0.228389
332	0.218043	0.230497	0.214869	0.191515	0.24518	0.199025	0.198325	0.218832	0.215565	0.263137	0.27098	0.31571	0.291461	0.2918	0.290142	0.324151	0.265825	0.214869				332	0.2143	0.207197	0.223488	0.19404	0.233107	0.206514	0.203034	0.205588	0.215431	0.312081	0.280236	0.328108	0.277739	0.37095	0.324221	0.316285	0.211988	0.233107				332	0.208352	0.223811	0.212844	0.202347	0.229333
333	0.216959	0.226337	0.215331	0.19237	0.243335	0.210922	0.194192	0.221519	0.209714	0.267629	0.272526	0.314311	0.28782	0.295115	0.289924	0.323015	0.26312	0.215331				333	0.217185	0.209023	0.223458	0.195066	0.231185	0.20825	0.205463	0.208015	0.215951	0.314625	0.280214	0.326343	0.275853	0.368536	0.323773	0.313345	0.217993	0.231185				333	0.207562	0.226913	0.214007	0.201305	0.227795
334	0.214585	0.222603	0.215859	0.194513	0.240833	0.222119	0.190888	0.22351	0.205032	0.274327	0.274205	0.312276	0.282946	0.296963	0.289111	0.320736	0.264332	0.215859				334	0.217511	0.211493	0.224143	0.197386	0.229818	0.2094	0.207409	0.210149	0.214741	0.315924	0.282484	0.326839	0.27542	0.36617	0.324031	0.311246	0.2201	0.229818				334	0.205111	0.231192	0.216911	0.197422	0.223627
335	0.211386	0.218595	0.216288	0.196922	0.236955	0.229015	0.188849	0.225462	0.200275	0.281536	0.274814	0.30946	0.277774	0.296128	0.287772	0.318267	0.27279	0.216288				335	0.214582	0.213796	0.22518	0.20066	0.228454	0.209726	0.207895	0.210379	0.211656	0.316878	0.284271	0.329539	0.275382	0.363981	0.324761	0.309514	0.225077	0.228454				335	0.203879	0.236307	0.221493	0.192142	0.219146
336	0.207741	0.21498	0.21686	0.198208	0.231531	0.230553	0.187568	0.227303	0.195344	0.287223	0.275016	0.306607	0.273626	0.293138	0.286435	0.316129	0.282672	0.21686				336	0.20983	0.216523	0.226651	0.203541	0.227792	0.210005	0.208198	0.209049	0.208335	0.318266	0.282678	0.333555	0.27451	0.362146	0.325114	0.307569	0.223752	0.227792				336	0.203938	0.240578	0.226851	0.189155	0.216573
337	0.203175	0.213598	0.217596	0.198229	0.226285	0.22908	0.187676	0.228654	0.19267	0.290961	0.275859	0.30384	0.270759	0.290459	0.285172	0.314311	0.286748	0.217596				337	0.205132	0.220152	0.228324	0.204025	0.228966	0.211649	0.208865	0.207702	0.206688	0.320246	0.280172	0.337271	0.272375	0.360853	0.324846	0.304209	0.224797	0.228966				337	0.203297	0.242186	0.232291	0.190366	0.216322
338	0.196694	0.215085	0.218281	0.198598	0.222403	0.22644	0.190639	0.228515	0.193979	0.292472	0.275775	0.301267	0.268867	0.29039	0.283828	0.312768	0.282525	0.218281				338	0.201161	0.224082	0.230074	0.201345	0.231542	0.214684	0.209764	0.208185	0.207216	0.32204	0.278203	0.338771	0.26924	0.359951	0.323436	0.300586	0.216174	0.231542				338	0.199322	0.240799	0.237364	0.194497	0.218232
339	0.1898	0.218146	0.219402	0.200333	0.220109	0.223425	0.196284	0.226056	0.19877	0.292598	0.273149	0.299596	0.267225	0.294241	0.282361	0.311994	0.269889	0.219402				339	0.197614	0.226858	0.232027	0.1974	0.234758	0.21902	0.208766	0.20998	0.209079	0.322277	0.275079	0.337502	0.265964	0.359066	0.320694	0.297873	0.209316	0.234758				339	0.192344	0.237927	0.241544	0.198131	0.222415
340	0.184178	0.220822	0.2208	0.202181	0.217663	0.219554	0.202412	0.221936	0.205175	0.291943	0.27017	0.29947	0.264985	0.300912	0.281439	0.31209	0.256767	0.2208				340	0.193843	0.227708	0.234083	0.194805	0.238112	0.223698	0.204738	0.211265	0.210451	0.320027	0.270383	0.334865	0.263583	0.358218	0.317209	0.297718	0.194024	0.238112				340	0.187063	0.235657	0.243894	0.198039	0.22805
341	0.182702	0.221829	0.221757	0.202208	0.214388	0.212732	0.206417	0.218174	0.210852	0.290283	0.268068	0.300865	0.262513	0.308665	0.281649	0.312522	0.253732	0.221757				341	0.190106	0.227143	0.235832	0.19495	0.242367	0.226439	0.199706	0.211987	0.210141	0.316282	0.26828	0.332818	0.262495	0.3577	0.313255	0.299657	0.184118	0.242367				341	0.187472	0.235025	0.244266	0.194512	0.23301
342	0.186084	0.221096	0.22205	0.200833	0.211392	0.202235	0.208393	0.216047	0.214619	0.285963	0.265798	0.302946	0.26111	0.31557	0.283369	0.313074	0.256899	0.22205				342	0.187606	0.226623	0.237021	0.196712	0.247575	0.226487	0.196861	0.212728	0.20895	0.312887	0.269988	0.332227	0.262771	0.357372	0.309144	0.303039	0.169727	0.247575				342	0.193173	0.235776	0.242829	0.190817	0.235965
343	0.1927	0.21998	0.222249	0.200323	0.210174	0.191304	0.210149	0.215996	0.217406	0.278881	0.263283	0.304438	0.261416	0.320024	0.286199	0.312927	0.269328	0.222249				343	0.187431	0.227426	0.237534	0.197972	0.252899	0.225236	0.19756	0.213801	0.20841	0.310775	0.272065	0.332931	0.264067	0.356837	0.305024	0.305882	0.168358	0.252899				343	0.198366	0.236988	0.239905	0.18932	0.237401
344	0.19974	0.220584	0.223054	0.201937	0.210002	0.184409	0.212991	0.216369	0.220402	0.271844	0.261088	0.304567	0.262938	0.320871	0.289714	0.311739	0.283579	0.223054				344	0.189373	0.228718	0.237284	0.198332	0.256692	0.224009	0.200842	0.214746	0.209342	0.309878	0.272046	0.334233	0.265714	0.356071	0.301039	0.307698	0.161867	0.256692				344	0.198048	0.237533	0.236489	0.190696	0.238804
345	0.204421	0.224345	0.224911	0.204678	0.210293	0.183187	0.215504	0.215244	0.223389	0.267492	0.260319	0.303972	0.266145	0.318898	0.29349	0.310117	0.290777	0.224911				345	0.191942	0.229946	0.235982	0.198951	0.258549	0.222794	0.203864	0.215153	0.211637	0.309098	0.273068	0.335069	0.266467	0.355128	0.297264	0.306782	0.164068	0.258549				345	0.193696	0.236337	0.232963	0.193857	0.241658
346	0.205589	0.230968	0.227054	0.205994	0.21127	0.18642	0.215509	0.212619	0.226125	0.266426	0.260278	0.304102	0.270094	0.315342	0.297314	0.308602	0.288001	0.227054				346	0.193995	0.230481	0.233633	0.200021	0.259241	0.220558	0.204945	0.214628	0.214117	0.307816	0.276645	0.335469	0.26562	0.354357	0.29388	0.304713	0.160497	0.259241				346	0.190864	0.233151	0.230116	0.196762	0.244847
347	0.204335	0.238765	0.228829	0.203614	0.213741	0.191107	0.212387	0.209993	0.227166	0.267748	0.260233	0.305757	0.27379	0.311191	0.300998	0.307569	0.273679	0.228829				347	0.195957	0.229635	0.2303	0.200503	0.259534	0.216245	0.204213	0.213281	0.215807	0.306262	0.279458	0.335779	0.263226	0.353485	0.29136	0.302681	0.168473	0.259534				347	0.192746	0.228303	0.227335	0.198753	0.246564
348	0.203252	0.245504	0.229086	0.198325	0.215989	0.195816	0.208746	0.208369	0.225791	0.268797	0.26005	0.308573	0.277373	0.30742	0.304601	0.306186	0.259288	0.229086				348	0.198782	0.227459	0.226042	0.199669	0.259253	0.21083	0.202832	0.212527	0.217448	0.304655	0.279116	0.336295	0.260566	0.352175	0.289432	0.303177	0.17144	0.259253				348	0.197668	0.222361	0.224445	0.200276	0.246214
349	0.203744	0.249701	0.227846	0.192628	0.216526	0.20033	0.207315	0.207332	0.223476	0.267926	0.25915	0.3122	0.281675	0.304951	0.308036	0.304168	0.256382	0.227846				349	0.202479	0.224465	0.221954	0.19782	0.258253	0.206533	0.20139	0.212774	0.219633	0.303501	0.277985	0.337378	0.259052	0.35029	0.288426	0.305299	0.182485	0.258253				349	0.200139	0.216164	0.221854	0.201885	0.245383
350	0.20527	0.252462	0.225854	0.188766	0.215589	0.205435	0.208506	0.206616	0.221951	0.267002	0.257532	0.316692	0.287193	0.304093	0.311188	0.302429	0.264996	0.225854				350	0.206043	0.221438	0.218651	0.196759	0.256338	0.204443	0.19932	0.213927	0.222465	0.302432	0.277924	0.339364	0.259137	0.348868	0.288395	0.307467	0.183849	0.256338				350	0.196558	0.211468	0.220249	0.203152	0.244772
351	0.20622	0.254855	0.223898	0.187566	0.213988	0.210406	0.209695	0.205857	0.221478	0.267472	0.256555	0.322283	0.293899	0.30459	0.314516	0.30031	0.281159	0.223898				351	0.208059	0.219208	0.217097	0.197706	0.254158	0.204077	0.196094	0.215198	0.225205	0.300518	0.277623	0.341615	0.26026	0.349042	0.289137	0.308617	0.188475	0.254158				351	0.18961	0.209024	0.219307	0.202961	0.244763
352	0.205559	0.256847	0.22267	0.186787	0.211636	0.21477	0.207185	0.205642	0.221297	0.269494	0.25709	0.328535	0.300454	0.304929	0.317865	0.296809	0.293091	0.22267				352	0.209241	0.217803	0.217705	0.200042	0.25149	0.204109	0.192787	0.215972	0.227003	0.298015	0.276951	0.343345	0.261558	0.351552	0.290161	0.309688	0.189131	0.25149				352	0.185679	0.209353	0.218573	0.200638	0.245537
353	0.203762	0.257602	0.222232	0.184843	0.20883	0.218678	0.200907	0.206798	0.220644	0.272452	0.25829	0.334214	0.305226	0.304322	0.320788	0.294723	0.295493	0.222232				353	0.210503	0.216442	0.220486	0.202195	0.247928	0.202913	0.191161	0.216248	0.226854	0.295308	0.278801	0.343876	0.262542	0.355414	0.291501	0.310754	0.19625	0.247928				353	0.187831	0.212	0.217478	0.19689	0.247514
354	0.202076	0.255692	0.222254	0.183517	0.20637	0.222541	0.194774	0.208891	0.219167	0.274804	0.258333	0.338909	0.306831	0.303092	0.322829	0.295203	0.288985	0.222254				354	0.212466	0.215853	0.224812	0.202363	0.244153	0.201199	0.192685	0.216494	0.224167	0.292815	0.283848	0.343648	0.263121	0.359344	0.293257	0.31232	0.199619	0.244153				354	0.19339	0.216101	0.216106	0.193107	0.25078
355	0.201664	0.250404	0.222291	0.186404	0.20599	0.226402	0.192646	0.210502	0.216675	0.275787	0.257717	0.342932	0.305828	0.302169	0.323579	0.29881	0.275155	0.222291				355	0.214865	0.217115	0.229597	0.200617	0.241325	0.200178	0.196729	0.216818	0.219374	0.290562	0.289496	0.343576	0.263381	0.361137	0.295569	0.313318	0.201748	0.241325				355	0.196869	0.220382	0.214892	0.190295	0.254341
356	0.202393	0.242638	0.222303	0.193317	0.20797	0.229602	0.195196	0.210414	0.213405	0.276503	0.258933	0.345944	0.303955	0.301993	0.322972	0.304562	0.259782	0.222303				356	0.216167	0.220727	0.234164	0.198079	0.238648	0.200317	0.202017	0.216339	0.213572	0.288404	0.292469	0.34492	0.263524	0.360341	0.298496	0.31312	0.203636	0.238648				356	0.197139	0.223764	0.214531	0.188624	0.256982
357	0.202937	0.234319	0.222357	0.201267	0.210709	0.232707	0.200294	0.209257	0.209919	0.278109	0.261755	0.348343	0.302888	0.302492	0.320981	0.309711	0.253018	0.222357				357	0.214871	0.226055	0.238063	0.195977	0.235217	0.200607	0.207855	0.214349	0.208347	0.286552	0.293885	0.347822	0.264485	0.357612	0.302122	0.311986	0.20851	0.235217				357	0.197233	0.226265	0.21514	0.187038	0.259211
358	0.201601	0.226212	0.222361	0.207551	0.211635	0.235924	0.20442	0.208752	0.206756	0.280527	0.263906	0.350267	0.303192	0.303627	0.31753	0.31173	0.254069	0.222361				358	0.211269	0.231362	0.241136	0.195023	0.23123	0.200158	0.214314	0.211076	0.204747	0.285143	0.295368	0.351813	0.267055	0.353723	0.306173	0.310984	0.212568	0.23123				358	0.199122	0.2283	0.216911	0.185177	0.261791
359	0.199207	0.220415	0.222431	0.211121	0.211214	0.239154	0.206431	0.209734	0.204779	0.282455	0.266082	0.352121	0.304119	0.306108	0.312546	0.310347	0.266804	0.222431				359	0.206383	0.235789	0.243115	0.195009	0.228159	0.198175	0.220777	0.20793	0.203166	0.284091	0.295886	0.355797	0.271044	0.349542	0.310302	0.310318	0.220908	0.228159				359	0.202221	0.229705	0.219616	0.184502	0.264791
360	0.197847	0.217531	0.222725	0.21296	0.211699	0.241252	0.207578	0.211907	0.204662	0.282801	0.26999	0.354143	0.304993	0.30855	0.306495	0.308169	0.282295	0.222725				360	0.200566	0.239319	0.243773	0.19553	0.227787	0.196458	0.227109	0.206202	0.202867	0.28302	0.293867	0.358861	0.274592	0.346279	0.314017	0.310553	0.224277	0.227787				360	0.203635	0.230343	0.222848	0.186392	0.267106
361	0.198931	0.216455	0.22342	0.213919	0.21381	0.240744	0.209217	0.214067	0.206237	0.28145	0.274267	0.356354	0.305473	0.309401	0.299177	0.30789	0.289685	0.22342				361	0.193874	0.242048	0.243453	0.196266	0.229814	0.196863	0.23228	0.20576	0.203345	0.281428	0.291487	0.360678	0.276014	0.344954	0.316777	0.311648	0.225005	0.229814				361	0.200577	0.230019	0.226665	0.190469	0.268112
362	0.200997	0.215939	0.224542	0.214147	0.215367	0.237308	0.211556	0.215896	0.20828	0.278842	0.276299	0.358556	0.305763	0.306832	0.2913	0.309628	0.287514	0.224542				362	0.187331	0.243601	0.242302	0.196446	0.232592	0.199874	0.23524	0.205539	0.205156	0.278876	0.291226	0.361563	0.275319	0.345911	0.318159	0.312867	0.226863	0.232592				362	0.193414	0.228719	0.230231	0.19492	0.268431
363	0.200407	0.216158	0.225901	0.212375	0.215662	0.232103	0.213452	0.216565	0.209773	0.27528	0.277016	0.360101	0.306124	0.301409	0.284576	0.312549	0.273324	0.225901				363	0.182121	0.243413	0.240478	0.195606	0.23451	0.20384	0.235498	0.204623	0.208328	0.276299	0.291913	0.362537	0.273693	0.348645	0.317947	0.314009	0.22246	0.23451				363	0.185613	0.226705	0.232695	0.197548	0.269666
364	0.196007	0.218356	0.227684	0.207552	0.216329	0.22744	0.213386	0.217097	0.211098	0.271314	0.278681	0.360761	0.306949	0.295799	0.28	0.31574	0.255656	0.227684				364	0.18078	0.242034	0.238587	0.193502	0.235088	0.207124	0.233417	0.203335	0.211994	0.274424	0.291861	0.364194	0.272479	0.351944	0.316259	0.314166	0.221427	0.235088				364	0.181746	0.224522	0.233735	0.1975	0.272412
365	0.191473	0.222737	0.229943	0.20134	0.218204	0.224489	0.20993	0.217605	0.213241	0.267755	0.281286	0.361173	0.308448	0.291386	0.277663	0.318233	0.242971	0.229943				365	0.184194	0.239942	0.237563	0.190115	0.235126	0.208884	0.229407	0.203124	0.214747	0.273282	0.293201	0.366452	0.272375	0.354376	0.313217	0.314957	0.207574	0.235126				365	0.184025	0.223071	0.233388	0.195756	0.276488
366	0.19085	0.227783	0.232425	0.196734	0.219358	0.222969	0.205167	0.217695	0.216659	0.265506	0.282762	0.362322	0.310852	0.289036	0.27714	0.319568	0.238877	0.232425				366	0.189648	0.237867	0.23769	0.186631	0.235747	0.209861	0.223857	0.205091	0.215086	0.272343	0.296838	0.368895	0.27287	0.354875	0.309	0.316791	0.201112	0.235747				366	0.19022	0.222828	0.231968	0.194429	0.281163
367	0.194401	0.230458	0.234979	0.195208	0.218188	0.220353	0.201914	0.21681	0.221073	0.264316	0.282844	0.364347	0.313683	0.288738	0.277849	0.319768	0.244577	0.234979				367	0.194579	0.236442	0.238561	0.185443	0.236943	0.210754	0.217174	0.208665	0.212186	0.271516	0.299842	0.370776	0.273207	0.353466	0.304135	0.320408	0.187068	0.236943				367	0.195588	0.223774	0.22994	0.194366	0.285833
368	0.200633	0.230186	0.237281	0.195893	0.215324	0.213471	0.200744	0.215504	0.225306	0.264551	0.282743	0.366279	0.315923	0.290445	0.279452	0.318965	0.253952	0.237281				368	0.198695	0.235763	0.239801	0.187417	0.239151	0.211669	0.21066	0.212224	0.207205	0.270953	0.30151	0.371726	0.273926	0.350778	0.299202	0.323248	0.185013	0.239151				368	0.197977	0.225431	0.227243	0.194496	0.289463
369	0.205469	0.2278	0.23873	0.196309	0.213345	0.203496	0.201499	0.214784	0.228199	0.26645	0.282837	0.367229	0.316661	0.293002	0.281711	0.317507	0.267415	0.23873				369	0.202693	0.235803	0.241158	0.191315	0.241843	0.211669	0.205833	0.215147	0.202669	0.270843	0.304222	0.372339	0.276001	0.347223	0.294321	0.32391	0.17479	0.241843				369	0.198398	0.227311	0.223599	0.193856	0.291702
370	0.206433	0.225947	0.239193	0.195519	0.212496	0.195504	0.202981	0.214824	0.229893	0.26993	0.282525	0.366364	0.316031	0.295243	0.283826	0.316776	0.275674	0.239193				370	0.206607	0.236153	0.24206	0.195084	0.243725	0.209435	0.203268	0.216385	0.201156	0.270999	0.307297	0.373108	0.279452	0.343003	0.290147	0.320638	0.173013	0.243725				370	0.19916	0.228514	0.218965	0.193957	0.294139
371	0.204735	0.226018	0.238441	0.195065	0.211995	0.193096	0.20401	0.21517	0.231245	0.274552	0.282422	0.364799	0.314684	0.29646	0.285096	0.317872	0.279615	0.238441				371	0.209109	0.236265	0.241965	0.197245	0.244177	0.205315	0.202335	0.215983	0.203153	0.270571	0.307242	0.374484	0.283257	0.338673	0.286813	0.315941	0.16934	0.244177				371	0.201332	0.229128	0.213846	0.196083	0.297686
372	0.203024	0.228287	0.236454	0.195955	0.21127	0.196363	0.204325	0.214224	0.232554	0.279775	0.284697	0.363643	0.312872	0.29614	0.284761	0.319771	0.278861	0.236454				372	0.208818	0.235093	0.240585	0.198086	0.244812	0.201644	0.201716	0.214467	0.206805	0.268636	0.30521	0.375691	0.28619	0.334676	0.28435	0.311277	0.174725	0.244812				372	0.20332	0.22983	0.209244	0.200005	0.302514
373	0.202264	0.231453	0.233359	0.197957	0.212041	0.20041	0.204751	0.211655	0.234176	0.285288	0.288387	0.362627	0.310289	0.294439	0.282695	0.321864	0.274718	0.233359				373	0.205516	0.232832	0.238025	0.198506	0.24727	0.199778	0.201325	0.212537	0.21019	0.265725	0.305896	0.376491	0.287458	0.3313	0.28267	0.30798	0.180982	0.24727				373	0.203399	0.230541	0.205313	0.203984	0.306788
374	0.201728	0.234424	0.228868	0.199754	0.214775	0.200134	0.206033	0.209013	0.236249	0.290602	0.28884	0.360768	0.306355	0.292639	0.279687	0.323504	0.269098	0.228868				374	0.20115	0.229809	0.235054	0.199287	0.251242	0.199809	0.201862	0.210302	0.213335	0.262892	0.309554	0.37708	0.288064	0.328025	0.281786	0.30601	0.184457	0.251242				374	0.200256	0.230594	0.203219	0.205726	0.307577
375	0.200339	0.236484	0.223507	0.200234	0.217578	0.196622	0.208629	0.20797	0.237802	0.295058	0.285093	0.357448	0.301507	0.291736	0.276544	0.324619	0.264918	0.223507				375	0.197917	0.225912	0.232437	0.200626	0.254444	0.200799	0.203167	0.207979	0.217249	0.261062	0.311803	0.378105	0.288757	0.324308	0.281312	0.304805	0.192499	0.254444				375	0.194632	0.229884	0.203437	0.205019	0.305217
376	0.19788	0.23756	0.217716	0.199396	0.217566	0.194968	0.211573	0.208981	0.238818	0.298474	0.282003	0.353094	0.297299	0.292093	0.273776	0.324208	0.26201	0.217716				376	0.197046	0.221214	0.230788	0.20213	0.256088	0.201761	0.20378	0.205452	0.222158	0.260853	0.309281	0.379669	0.289395	0.321145	0.280924	0.304322	0.200057	0.256088				376	0.189863	0.229292	0.205647	0.203499	0.302025
377	0.195874	0.238128	0.212619	0.199182	0.215469	0.197904	0.213311	0.210361	0.239314	0.300475	0.281085	0.348889	0.294077	0.293817	0.271902	0.321311	0.260707	0.212619				377	0.198129	0.216136	0.23062	0.203781	0.257485	0.202603	0.202321	0.202481	0.227427	0.261801	0.306958	0.380833	0.289795	0.319953	0.280623	0.304409	0.203591	0.257485				377	0.188507	0.229696	0.208732	0.202733	0.299456
378	0.195107	0.238986	0.209123	0.200238	0.21411	0.204499	0.213489	0.210185	0.239327	0.300892	0.280422	0.345495	0.291454	0.296875	0.270713	0.316105	0.261347	0.209123				378	0.199497	0.211916	0.232299	0.204868	0.259737	0.203491	0.199276	0.199171	0.231541	0.263522	0.307663	0.38029	0.289763	0.321202	0.280302	0.305112	0.200328	0.259737				378	0.190786	0.231092	0.212827	0.202463	0.298153
379	0.19531	0.240565	0.207768	0.20233	0.214107	0.21111	0.211976	0.207901	0.238328	0.300375	0.278203	0.342433	0.288845	0.299935	0.270335	0.309913	0.261862	0.207768				379	0.199209	0.210189	0.23567	0.204981	0.262744	0.204051	0.19711	0.195669	0.23286	0.266245	0.308388	0.37746	0.288857	0.32433	0.280252	0.307169	0.191076	0.262744				379	0.194024	0.23293	0.217321	0.200844	0.298604
380	0.195985	0.241923	0.208163	0.203142	0.214671	0.215425	0.210479	0.20509	0.236345	0.298889	0.274592	0.338855	0.285657	0.301572	0.271533	0.304689	0.263423	0.208163				380	0.197328	0.212075	0.240143	0.203718	0.264979	0.204087	0.197544	0.192977	0.230925	0.270156	0.305874	0.373956	0.286601	0.328159	0.279951	0.31118	0.180327	0.264979				380	0.195454	0.234192	0.221763	0.196445	0.299139
381	0.196975	0.24131	0.209953	0.200958	0.215329	0.218685	0.210654	0.203422	0.233176	0.296913	0.270338	0.334309	0.282309	0.301016	0.274414	0.3018	0.265101	0.209953				381	0.195203	0.216253	0.244719	0.200864	0.266082	0.203143	0.201235	0.192198	0.227214	0.275474	0.303176	0.371589	0.283269	0.331609	0.279487	0.316498	0.17546	0.266082				381	0.194757	0.234152	0.225233	0.191316	0.296687
382	0.198403	0.238396	0.212549	0.197119	0.217925	0.22305	0.212695	0.2029	0.228609	0.295157	0.266866	0.329266	0.27913	0.298688	0.278626	0.302562	0.26267	0.212549				382	0.1933	0.221167	0.248543	0.196715	0.266686	0.201483	0.206001	0.192717	0.223699	0.281677	0.302787	0.370661	0.279857	0.333919	0.278905	0.321107	0.175686	0.266686				382	0.193838	0.232225	0.227234	0.188489	0.289443
383	0.200003	0.234793	0.215629	0.19432	0.222723	0.228538	0.215344	0.202478	0.222009	0.294603	0.265976	0.324296	0.276257	0.295703	0.283404	0.30686	0.254268	0.215629				383	0.191089	0.225326	0.25102	0.192468	0.266557	0.2001	0.208882	0.193581	0.221439	0.287204	0.302225	0.370524	0.278001	0.334331	0.278204	0.323411	0.176223	0.266557				383	0.194496	0.228561	0.227285	0.189693	0.280518
384	0.201272	0.232656	0.21879	0.194046	0.227589	0.233215	0.216283	0.201919	0.214287	0.295169	0.267508	0.31993	0.274428	0.293062	0.287861	0.311998	0.247348	0.21879				384	0.187949	0.227992	0.25214	0.189297	0.265164	0.200336	0.209053	0.194991	0.219543	0.291299	0.297792	0.370228	0.27873	0.332296	0.277593	0.324655	0.176118	0.265164				384	0.197258	0.223869	0.225783	0.193964	0.272914
385	0.202153	0.231577	0.22177	0.195711	0.229611	0.234961	0.215808	0.201873	0.207277	0.2967	0.268988	0.316651	0.273884	0.291315	0.291558	0.314591	0.247343	0.22177				385	0.185025	0.229209	0.251569	0.187623	0.26194	0.202347	0.208483	0.197686	0.21725	0.294005	0.292682	0.369257	0.281843	0.328447	0.277243	0.325553	0.176222	0.26194				385	0.201199	0.21966	0.223455	0.198892	0.267551
386	0.203155	0.229626	0.224072	0.197019	0.229021	0.232895	0.215697	0.203159	0.202917	0.298433	0.269108	0.3143	0.274764	0.290499	0.294153	0.313496	0.255368	0.224072				386	0.183945	0.229393	0.24831	0.186966	0.258251	0.205477	0.209021	0.201601	0.214387	0.296013	0.289537	0.367116	0.285784	0.324368	0.277228	0.325687	0.181006	0.258251				386	0.202419	0.217886	0.221287	0.203201	0.263753
387	0.204404	0.224596	0.225603	0.196066	0.227639	0.228545	0.216979	0.205782	0.202203	0.299596	0.269197	0.312591	0.276384	0.290113	0.295575	0.310301	0.269052	0.225603				387	0.185565	0.228869	0.24238	0.186625	0.255614	0.209466	0.210541	0.206577	0.211619	0.298193	0.287273	0.363197	0.288216	0.321696	0.277638	0.32451	0.186861	0.255614				387	0.198797	0.219844	0.220094	0.207128	0.259986
388	0.205368	0.217166	0.226446	0.19447	0.225878	0.223458	0.219516	0.208484	0.204413	0.300393	0.27011	0.311996	0.277132	0.290125	0.295881	0.30701	0.284252	0.226446				388	0.189168	0.22763	0.234453	0.186298	0.253541	0.213791	0.211083	0.211422	0.210837	0.300339	0.283438	0.357532	0.288991	0.320282	0.278563	0.322519	0.193124	0.253541				388	0.193904	0.224686	0.219571	0.211062	0.254794
389	0.204748	0.210008	0.226931	0.194313	0.223661	0.218043	0.221988	0.210072	0.206947	0.301136	0.270722	0.31242	0.275858	0.290573	0.295342	0.305064	0.29844	0.226931				389	0.192344	0.225746	0.225877	0.186613	0.249412	0.217914	0.208275	0.215042	0.212659	0.301893	0.280126	0.351065	0.289259	0.320169	0.280064	0.32023	0.197253	0.249412				389	0.192572	0.230075	0.21923	0.213924	0.249008
390	0.20188	0.205424	0.227526	0.196308	0.220719	0.212276	0.22242	0.2111	0.208142	0.302171	0.269287	0.313149	0.273064	0.291372	0.294535	0.305702	0.304924	0.227526				390	0.19511	0.222883	0.218003	0.187843	0.244337	0.22099	0.201882	0.217824	0.216827	0.30339	0.278897	0.345933	0.289738	0.321293	0.282309	0.318199	0.196994	0.244337				390	0.196285	0.234582	0.219072	0.214175	0.244662
391	0.198365	0.204167	0.229157	0.199127	0.218319	0.205422	0.21999	0.212784	0.209249	0.303491	0.2671	0.313844	0.269879	0.292076	0.294516	0.308796	0.301308	0.229157				391	0.198944	0.219511	0.212188	0.189907	0.240181	0.222166	0.194527	0.219823	0.222077	0.304903	0.27799	0.34354	0.290273	0.323504	0.285002	0.316499	0.194055	0.240181				391	0.202515	0.237832	0.219205	0.21106	0.242318
392	0.196768	0.206303	0.23157	0.200773	0.21694	0.196614	0.215929	0.215537	0.212445	0.303953	0.266508	0.314587	0.267864	0.292142	0.295657	0.312945	0.294248	0.23157				392	0.203802	0.217328	0.209137	0.193228	0.237793	0.220138	0.189588	0.220918	0.226316	0.307469	0.276745	0.344248	0.290042	0.32561	0.28789	0.31572	0.183162	0.237793				392	0.2054	0.240092	0.219744	0.205914	0.242597
393	0.19794	0.210731	0.234299	0.200918	0.216474	0.186883	0.212079	0.219046	0.218379	0.302984	0.266626	0.315108	0.26747	0.291299	0.298121	0.316747	0.290114	0.234299				393	0.207992	0.217831	0.209055	0.19715	0.236473	0.215737	0.188865	0.220871	0.227517	0.310914	0.276758	0.347231	0.288324	0.32582	0.290576	0.315392	0.17655	0.236473				393	0.202027	0.241604	0.220833	0.201167	0.24416
394	0.200133	0.215349	0.237035	0.201216	0.215392	0.179223	0.209792	0.221471	0.225527	0.300725	0.264552	0.315832	0.267989	0.289917	0.301474	0.318942	0.288089	0.237035				394	0.208589	0.221486	0.211769	0.200812	0.235363	0.211137	0.191378	0.219626	0.226439	0.313643	0.278203	0.350764	0.285299	0.322986	0.292763	0.315503	0.170823	0.235363				394	0.196045	0.242672	0.222697	0.198827	0.246463
395	0.200403	0.219238	0.239533	0.20272	0.214756	0.177482	0.208922	0.220904	0.229918	0.298082	0.260711	0.31731	0.268574	0.288737	0.305169	0.319657	0.290623	0.239533				395	0.204588	0.226326	0.216591	0.20307	0.23542	0.207783	0.193767	0.217408	0.225296	0.315596	0.277974	0.353092	0.281803	0.31808	0.294708	0.314712	0.175786	0.23542				395	0.191946	0.243461	0.22542	0.199371	0.248365
396	0.197706	0.221338	0.24119	0.205128	0.215469	0.18262	0.208593	0.218909	0.228482	0.295316	0.258745	0.318257	0.268755	0.288279	0.308709	0.31982	0.292231	0.24119				396	0.198246	0.229975	0.222226	0.203298	0.238514	0.20549	0.1945	0.214355	0.226191	0.317665	0.274301	0.352897	0.278021	0.313112	0.296861	0.313416	0.167533	0.238514				396	0.191641	0.243769	0.227708	0.200631	0.249031
397	0.194694	0.223684	0.242059	0.207063	0.216598	0.191798	0.20829	0.217354	0.222836	0.291963	0.260079	0.318223	0.26915	0.288736	0.311321	0.319042	0.296923	0.242059				397	0.19321	0.232308	0.227685	0.201214	0.244298	0.203274	0.196048	0.211138	0.229577	0.319806	0.270245	0.350582	0.274277	0.309329	0.299333	0.311511	0.167765	0.244298				397	0.193572	0.24329	0.228581	0.200582	0.248892
398	0.193904	0.227562	0.241933	0.206511	0.216665	0.201619	0.208269	0.217286	0.217077	0.287872	0.262509	0.317643	0.269802	0.289312	0.313905	0.317252	0.300223	0.241933				398	0.190858	0.234215	0.232352	0.197717	0.250106	0.200528	0.200717	0.208303	0.233898	0.321842	0.267585	0.346706	0.271384	0.307401	0.301977	0.310297	0.172691	0.250106				398	0.192896	0.241721	0.228296	0.199197	0.248876
399	0.195758	0.232873	0.240626	0.203841	0.216254	0.209995	0.209541	0.217254	0.214283	0.283603	0.263775	0.316852	0.270828	0.289874	0.315759	0.31475	0.301585	0.240626				399	0.190598	0.23681	0.23547	0.193141	0.254009	0.19776	0.208036	0.205956	0.23659	0.323273	0.264898	0.342174	0.270305	0.307551	0.30465	0.309404	0.180976	0.254009				399	0.189016	0.239736	0.227139	0.197761	0.250019
400	0.198682	0.237038	0.238543	0.201107	0.216802	0.216436	0.212089	0.21427	0.214655	0.280293	0.263643	0.316156	0.272725	0.290808	0.316652	0.312464	0.297113	0.238543				400	0.190259	0.240086	0.236607	0.188525	0.256558	0.196653	0.214952	0.203876	0.237293	0.32391	0.260912	0.338336	0.271166	0.309607	0.307208	0.307623	0.184967	0.256558				400	0.186101	0.238314	0.225364	0.197276	0.252342
401	0.200313	0.237595	0.236613	0.199621	0.218599	0.220819	0.214298	0.208987	0.215971	0.278655	0.263556	0.315846	0.275496	0.29203	0.316997	0.311256	0.286404	0.236613				401	0.1896	0.243274	0.236085	0.185004	0.259138	0.196913	0.217901	0.201824	0.237411	0.324399	0.257802	0.336119	0.272682	0.312359	0.309625	0.304636	0.178027	0.259138				401	0.187615	0.237939	0.223034	0.19705	0.255548
402	0.200247	0.236435	0.234573	0.199305	0.220021	0.223463	0.21437	0.204914	0.216056	0.27854	0.264833	0.315978	0.27855	0.292986	0.317725	0.311422	0.275166	0.234573				402	0.190638	0.244904	0.235284	0.183569	0.261589	0.197274	0.215782	0.19949	0.237635	0.325639	0.256885	0.335297	0.273597	0.313948	0.311789	0.300969	0.175497	0.261589				402	0.193179	0.238188	0.220454	0.195687	0.259657
403	0.200186	0.236814	0.232468	0.198692	0.220297	0.224005	0.211072	0.205384	0.213964	0.278707	0.26782	0.316627	0.281616	0.293867	0.318392	0.312857	0.268348	0.232468				403	0.194017	0.244224	0.235199	0.185069	0.262849	0.197139	0.210974	0.197918	0.237772	0.327955	0.2569	0.334611	0.27427	0.314085	0.313594	0.298557	0.175961	0.262849				403	0.200492	0.237894	0.217989	0.192751	0.26506
404	0.201347	0.239803	0.230974	0.19681	0.219932	0.221537	0.204716	0.210358	0.210362	0.277974	0.271169	0.317102	0.284732	0.295673	0.319003	0.314111	0.266832	0.230974				404	0.198686	0.24181	0.235993	0.189103	0.263463	0.196872	0.206434	0.197869	0.236649	0.330773	0.256448	0.332898	0.275702	0.313813	0.314478	0.298006	0.187281	0.263463				404	0.205498	0.23631	0.216256	0.190223	0.272067
405	0.204279	0.243769	0.229827	0.194958	0.219708	0.216858	0.198143	0.215568	0.207577	0.276671	0.272848	0.316682	0.287821	0.298231	0.319337	0.313093	0.269286	0.229827				405	0.202463	0.238917	0.237304	0.193786	0.264236	0.197923	0.204156	0.19821	0.232378	0.333023	0.257424	0.330545	0.277612	0.313999	0.314513	0.299388	0.188895	0.264236				405	0.205214	0.233162	0.21588	0.190361	0.279681
406	0.207553	0.246742	0.229122	0.193874	0.219299	0.212203	0.193288	0.216026	0.206792	0.275896	0.272755	0.315965	0.290302	0.301217	0.318799	0.309602	0.275555	0.229122				406	0.203539	0.235641	0.239021	0.19814	0.265231	0.20059	0.203674	0.197788	0.22461	0.333432	0.259561	0.328606	0.278585	0.315093	0.313697	0.302819	0.182376	0.265231				406	0.200988	0.228805	0.21703	0.19389	0.286362
407	0.208683	0.247499	0.229025	0.193439	0.218875	0.209171	0.190623	0.212385	0.208121	0.27542	0.272148	0.316275	0.291819	0.303638	0.317758	0.305747	0.283506	0.229025				407	0.202434	0.232112	0.241189	0.201785	0.265332	0.20368	0.20393	0.197534	0.216244	0.332219	0.258707	0.327605	0.277328	0.31701	0.311941	0.307155	0.189995	0.265332				407	0.197193	0.223601	0.219282	0.198944	0.291593
408	0.20734	0.246753	0.228609	0.192842	0.219795	0.208349	0.189877	0.209004	0.210842	0.275326	0.271498	0.31837	0.291596	0.305526	0.316235	0.30424	0.287357	0.228609				408	0.20095	0.227691	0.24259	0.204767	0.263161	0.206583	0.204768	0.199963	0.210033	0.329832	0.255199	0.327934	0.274499	0.318939	0.308787	0.310995	0.191457	0.263161				408	0.195778	0.218037	0.22209	0.202879	0.295676
409	0.205002	0.245316	0.22724	0.192474	0.223095	0.208589	0.191363	0.208987	0.212964	0.275044	0.270543	0.320808	0.28924	0.307734	0.31429	0.30712	0.281664	0.22724				409	0.200153	0.222027	0.243445	0.207239	0.259653	0.209295	0.206749	0.204831	0.206069	0.326578	0.254412	0.328225	0.271641	0.320361	0.304588	0.312327	0.199169	0.259653				409	0.196283	0.21287	0.225057	0.20431	0.299523
410	0.202942	0.242955	0.225026	0.194442	0.227544	0.206785	0.19432	0.211355	0.213299	0.273287	0.26927	0.322052	0.287142	0.309906	0.31238	0.313802	0.270299	0.225026				410	0.200073	0.215966	0.242764	0.208861	0.25637	0.212224	0.210378	0.210254	0.203963	0.322247	0.25799	0.327381	0.269558	0.320905	0.300453	0.311495	0.194484	0.25637				410	0.195576	0.209136	0.227951	0.204497	0.303178
411	0.201874	0.239596	0.223028	0.199505	0.231424	0.200899	0.197881	0.212117	0.213399	0.270101	0.268686	0.321679	0.287127	0.312124	0.310653	0.32177	0.260714	0.223028				411	0.199375	0.211654	0.240741	0.209288	0.253474	0.215273	0.214687	0.214823	0.201389	0.316976	0.261601	0.32564	0.268087	0.320683	0.297135	0.309102	0.192766	0.253474				411	0.19116	0.207698	0.23075	0.204565	0.307271
412	0.200833	0.23645	0.221506	0.206396	0.234449	0.193828	0.201658	0.208482	0.215719	0.266793	0.269265	0.320523	0.28864	0.314682	0.309209	0.327971	0.258341	0.221506				412	0.197074	0.210415	0.238021	0.208436	0.250235	0.217122	0.218257	0.217449	0.19785	0.311236	0.260573	0.324153	0.266699	0.320318	0.295523	0.306952	0.189867	0.250235				412	0.185698	0.208835	0.233356	0.204437	0.311478
413	0.197913	0.234005	0.220088	0.211941	0.237634	0.190612	0.205265	0.202896	0.220928	0.264286	0.270106	0.320246	0.290223	0.317809	0.30723	0.330433	0.263924	0.220088				413	0.194533	0.212536	0.235265	0.206748	0.246856	0.217101	0.219703	0.218019	0.195389	0.306443	0.26058	0.324195	0.266026	0.32025	0.295678	0.305354	0.185173	0.246856				413	0.183111	0.212005	0.234627	0.202865	0.314671
414	0.193971	0.23068	0.218703	0.213642	0.241601	0.193115	0.20831	0.199447	0.228125	0.262773	0.270147	0.321221	0.290457	0.321164	0.304459	0.329945	0.271012	0.218703				414	0.193576	0.217949	0.232382	0.204494	0.244947	0.214506	0.218972	0.217096	0.19584	0.302802	0.265294	0.32602	0.266768	0.321092	0.297244	0.303391	0.18995	0.244947				414	0.185688	0.216634	0.234047	0.19821	0.315771
415	0.190517	0.225017	0.217312	0.212089	0.245901	0.198941	0.210226	0.199726	0.234328	0.262199	0.269956	0.32242	0.288274	0.324353	0.300858	0.329247	0.285684	0.217312				415	0.194554	0.224549	0.229523	0.201307	0.245258	0.209046	0.216734	0.215287	0.199767	0.299973	0.271293	0.328089	0.268834	0.322872	0.299681	0.301279	0.18673	0.245258				415	0.191364	0.220901	0.232058	0.191641	0.314838
416	0.188746	0.219101	0.215336	0.209818	0.249112	0.203093	0.211092	0.202126	0.235087	0.261958	0.270653	0.322182	0.284252	0.327245	0.296183	0.330461	0.299784	0.215336				416	0.196361	0.22992	0.227067	0.197107	0.246977	0.202004	0.214099	0.212098	0.206001	0.297082	0.271018	0.32847	0.271512	0.326142	0.302711	0.299663	0.182304	0.246977				416	0.19522	0.222897	0.229714	0.186361	0.312878
417	0.189008	0.216513	0.213447	0.208172	0.252125	0.202603	0.21132	0.203067	0.229779	0.261285	0.271884	0.320474	0.280681	0.329774	0.291164	0.334426	0.304183	0.213447				417	0.197834	0.23316	0.225777	0.19177	0.249269	0.195042	0.211573	0.207387	0.211014	0.294224	0.267466	0.327049	0.274157	0.33048	0.306036	0.299605	0.185642	0.249269				417	0.193376	0.221178	0.22743	0.18483	0.310438
418	0.190324	0.218526	0.213555	0.20668	0.256178	0.200497	0.211831	0.202059	0.221962	0.260184	0.273442	0.319155	0.278967	0.331839	0.286025	0.340957	0.295464	0.213555				418	0.198451	0.234056	0.225802	0.18638	0.251714	0.189699	0.209965	0.202538	0.212689	0.291965	0.267197	0.325266	0.276764	0.335281	0.30885	0.302061	0.189444	0.251714				418	0.18791	0.216091	0.224959	0.187189	0.307713
419	0.191422	0.223665	0.215738	0.203509	0.26112	0.200398	0.213122	0.20174	0.214597	0.25947	0.274669	0.319832	0.279693	0.333029	0.28133	0.347886	0.282768	0.215738				419	0.198326	0.2337	0.227405	0.183457	0.25522	0.187305	0.209865	0.199367	0.211446	0.290426	0.269975	0.323995	0.279913	0.339629	0.310415	0.306747	0.189618	0.25522				419	0.183877	0.210688	0.222739	0.190108	0.305123
420	0.192321	0.228319	0.218586	0.197927	0.264482	0.203626	0.214501	0.203325	0.209937	0.260151	0.274459	0.322692	0.281862	0.333221	0.27829	0.353083	0.278212	0.218586				420	0.197489	0.232788	0.230119	0.184388	0.26028	0.188524	0.21131	0.19898	0.208853	0.288845	0.271691	0.323334	0.282783	0.342112	0.310276	0.312283	0.177468	0.26028				420	0.184786	0.207247	0.220722	0.192646	0.302589
421	0.194029	0.230094	0.221219	0.192578	0.265477	0.208757	0.214888	0.206251	0.208951	0.26242	0.272771	0.326103	0.28299	0.332663	0.276625	0.355132	0.286108	0.221219				421	0.195854	0.230748	0.232918	0.187854	0.265452	0.191305	0.213167	0.200809	0.206938	0.286352	0.271909	0.322428	0.284784	0.341479	0.308605	0.317798	0.169601	0.265452				421	0.189862	0.206512	0.219283	0.196444	0.2995
422	0.196881	0.229289	0.223304	0.190804	0.265302	0.212277	0.213537	0.208338	0.209673	0.26565	0.271795	0.327984	0.281009	0.331836	0.275502	0.354968	0.297111	0.223304				422	0.193313	0.226782	0.234847	0.191649	0.269869	0.194451	0.21231	0.203103	0.206797	0.283072	0.273529	0.320446	0.284992	0.338075	0.30598	0.32231	0.168264	0.269869				422	0.194305	0.207534	0.218568	0.201256	0.294702
423	0.199903	0.227396	0.223847	0.193011	0.265011	0.21206	0.211448	0.208273	0.208223	0.268643	0.273863	0.327172	0.277325	0.330712	0.274615	0.354625	0.30604	0.223847				423	0.191377	0.221588	0.235322	0.194394	0.273993	0.197113	0.207482	0.204637	0.207446	0.279921	0.276775	0.318045	0.28361	0.33351	0.303097	0.324783	0.174682	0.273993				423	0.194944	0.209174	0.217978	0.20547	0.28824
424	0.201751	0.225364	0.222698	0.195498	0.264518	0.2099	0.209556	0.207694	0.204154	0.270756	0.278334	0.324779	0.274161	0.328684	0.274713	0.355733	0.313365	0.222698				424	0.192119	0.217648	0.233935	0.196149	0.277748	0.198891	0.201568	0.20546	0.207181	0.278521	0.279292	0.316563	0.281512	0.329647	0.300695	0.324633	0.177608	0.277748				424	0.193969	0.211089	0.217231	0.20703	0.28109
425	0.201886	0.22348	0.220567	0.194676	0.263942	0.208166	0.208614	0.207884	0.201484	0.272259	0.281743	0.322464	0.272531	0.326209	0.276218	0.358088	0.319539	0.220567				425	0.195408	0.216823	0.231174	0.197157	0.280627	0.200545	0.196104	0.206634	0.205765	0.279027	0.280577	0.317061	0.279458	0.328034	0.299056	0.323051	0.174527	0.280627				425	0.194137	0.213488	0.215854	0.205268	0.274702
426	0.201468	0.221699	0.218625	0.192625	0.264347	0.207556	0.207502	0.20903	0.20299	0.273773	0.282822	0.321141	0.27242	0.324484	0.278997	0.361399	0.319995	0.218625				426	0.198951	0.21905	0.22767	0.198315	0.281785	0.202545	0.191994	0.208624	0.204874	0.281059	0.28284	0.319587	0.277808	0.329407	0.298379	0.319566	0.17752	0.281785				426	0.196368	0.216534	0.213855	0.201602	0.269942
427	0.201023	0.220461	0.218118	0.193342	0.264892	0.206879	0.204927	0.211	0.208606	0.275752	0.284701	0.320975	0.272648	0.324282	0.28265	0.364822	0.312409	0.218118				427	0.200327	0.22289	0.224441	0.200415	0.281954	0.203775	0.188242	0.210555	0.205605	0.283682	0.28608	0.323325	0.276757	0.333502	0.298662	0.314319	0.185299	0.281954				427	0.199062	0.220168	0.212282	0.197674	0.266924
428	0.200369	0.220233	0.219641	0.197884	0.264475	0.20459	0.200618	0.21295	0.216289	0.277437	0.28885	0.321165	0.271982	0.325174	0.286365	0.367791	0.306102	0.219641				428	0.20022	0.226001	0.222309	0.203151	0.282814	0.203168	0.184007	0.211077	0.208066	0.2861	0.289306	0.326938	0.276605	0.338956	0.299823	0.308992	0.193879	0.282814				428	0.199412	0.224073	0.211208	0.194356	0.264782
429	0.199179	0.22173	0.222506	0.204114	0.261836	0.200045	0.196314	0.214636	0.222419	0.277403	0.291608	0.320808	0.270551	0.326923	0.29007	0.368944	0.305777	0.222506				429	0.200466	0.227426	0.22188	0.205635	0.284752	0.201685	0.181186	0.209171	0.211531	0.287896	0.293223	0.329818	0.277846	0.344361	0.301456	0.305584	0.192952	0.284752				429	0.196132	0.227586	0.210825	0.191797	0.263094
430	0.197853	0.224541	0.225067	0.20846	0.258036	0.194609	0.194293	0.21716	0.223646	0.274915	0.290476	0.320058	0.269582	0.327682	0.29345	0.368486	0.312937	0.225067				430	0.202043	0.227942	0.223458	0.206661	0.287023	0.201155	0.1833	0.204693	0.214861	0.288975	0.297954	0.331477	0.279998	0.348624	0.303427	0.305484	0.192494	0.287023				430	0.190685	0.230023	0.211161	0.190643	0.261825
431	0.196973	0.228341	0.226839	0.208326	0.254484	0.190594	0.195447	0.220125	0.220211	0.271498	0.287245	0.319255	0.269849	0.326351	0.296895	0.36593	0.32344	0.226839				431	0.203776	0.228032	0.226666	0.206053	0.289701	0.202396	0.190735	0.199039	0.216599	0.289311	0.302061	0.332484	0.282088	0.352017	0.30531	0.309643	0.190189	0.289701				431	0.185908	0.231199	0.212525	0.191325	0.261153
432	0.195818	0.231904	0.228455	0.205531	0.251393	0.189629	0.198905	0.221925	0.215679	0.268985	0.284015	0.318348	0.270562	0.32356	0.300718	0.360595	0.333182	0.228455				432	0.203027	0.227727	0.230934	0.204531	0.292802	0.204517	0.200026	0.194504	0.21558	0.288423	0.305206	0.333722	0.283326	0.354449	0.306628	0.315828	0.191096	0.292802				432	0.184322	0.231413	0.21478	0.193207	0.262009
433	0.194675	0.233299	0.229813	0.203715	0.248495	0.191213	0.202553	0.221374	0.213014	0.268481	0.280375	0.317702	0.271795	0.3202	0.304339	0.35404	0.341975	0.229813				433	0.19788	0.227009	0.235243	0.202962	0.29543	0.206522	0.20715	0.193074	0.212945	0.286159	0.30838	0.335723	0.283358	0.355768	0.30693	0.32052	0.184685	0.29543				433	0.185778	0.231803	0.217454	0.195698	0.264457
434	0.194241	0.231758	0.230493	0.204869	0.245728	0.194257	0.204795	0.219664	0.213085	0.269191	0.274367	0.317203	0.273571	0.316938	0.30777	0.347848	0.346149	0.230493				434	0.190443	0.225755	0.239041	0.201577	0.295721	0.207434	0.211468	0.195162	0.210775	0.282508	0.310937	0.337799	0.283048	0.355938	0.306352	0.320753	0.180688	0.295721				434	0.187539	0.232359	0.220146	0.197272	0.268411
435	0.195619	0.228287	0.230529	0.208645	0.24426	0.197883	0.205553	0.219045	0.214326	0.269845	0.268887	0.316506	0.276154	0.314491	0.311202	0.343596	0.342246	0.230529				435	0.185234	0.223984	0.241725	0.1998	0.292569	0.207078	0.215121	0.200202	0.210383	0.277187	0.31061	0.338938	0.282769	0.356089	0.304825	0.317647	0.17603	0.292569				435	0.188512	0.232532	0.22277	0.19743	0.27335
436	0.199624	0.225206	0.228937	0.211433	0.245564	0.201646	0.205645	0.220408	0.21409	0.268686	0.267206	0.314733	0.27949	0.313374	0.314895	0.342802	0.325905	0.228937				436	0.185077	0.222631	0.242858	0.197043	0.287603	0.206373	0.219709	0.206619	0.211427	0.271266	0.307556	0.338518	0.283029	0.357427	0.302797	0.313625	0.178727	0.287603				436	0.190128	0.231461	0.224505	0.196275	0.278752
437	0.204907	0.224615	0.22576	0.211349	0.249002	0.205016	0.205915	0.221913	0.211232	0.266686	0.268784	0.312289	0.282692	0.313398	0.318576	0.344736	0.30516	0.22576				437	0.189246	0.22271	0.242639	0.194062	0.28332	0.206148	0.224792	0.212672	0.211441	0.266266	0.305252	0.337037	0.283918	0.359871	0.300982	0.311643	0.178959	0.28332				437	0.193717	0.228573	0.224845	0.194545	0.284269
438	0.209589	0.227366	0.222022	0.209425	0.252939	0.207915	0.206731	0.221111	0.208558	0.265644	0.270545	0.310506	0.285187	0.313915	0.322106	0.34662	0.291889	0.222022				438	0.193921	0.224695	0.241046	0.192307	0.28083	0.206299	0.22724	0.217515	0.208245	0.263342	0.304531	0.336039	0.284457	0.362861	0.299582	0.312622	0.179635	0.28083				438	0.198503	0.224762	0.2244	0.192983	0.289317
439	0.211885	0.232267	0.21826	0.207289	0.256084	0.210561	0.207749	0.21759	0.209038	0.26615	0.271804	0.310084	0.286353	0.314308	0.325172	0.346022	0.287701	0.21826				439	0.196291	0.227921	0.23865	0.193123	0.27846	0.206201	0.224163	0.221142	0.203188	0.262793	0.303182	0.33648	0.284265	0.366713	0.299179	0.315907	0.180063	0.27846				439	0.202817	0.221313	0.223526	0.192397	0.293673
440	0.211903	0.237844	0.215104	0.205557	0.258764	0.213051	0.208383	0.213727	0.213086	0.267989	0.273828	0.310364	0.28607	0.314463	0.327501	0.341792	0.291019	0.215104				440	0.197364	0.230783	0.23572	0.195419	0.274659	0.204569	0.217651	0.224041	0.199844	0.263343	0.300236	0.338212	0.284406	0.37155	0.299466	0.319742	0.188817	0.274659				440	0.205309	0.218089	0.222684	0.193757	0.296703
441	0.211834	0.24355	0.213685	0.203364	0.260452	0.215019	0.207914	0.211821	0.219177	0.269953	0.276148	0.30935	0.284574	0.314204	0.328719	0.334674	0.295269	0.213685				441	0.198954	0.231671	0.232302	0.196954	0.269795	0.201322	0.211169	0.226499	0.20041	0.263925	0.297911	0.340712	0.285792	0.375497	0.300621	0.323824	0.195697	0.269795				441	0.205082	0.214478	0.222936	0.197062	0.29664
442	0.212905	0.249611	0.214175	0.199141	0.260751	0.216163	0.205978	0.212462	0.224594	0.2708	0.277817	0.306369	0.282191	0.312962	0.329082	0.327049	0.302908	0.214175				442	0.200824	0.230031	0.229102	0.196892	0.266005	0.197944	0.206531	0.228476	0.204622	0.265362	0.296806	0.342877	0.288849	0.377235	0.302573	0.327933	0.202557	0.266005				442	0.201409	0.210428	0.22488	0.201587	0.291945
443	0.214822	0.254755	0.215366	0.193511	0.260347	0.215494	0.203336	0.214623	0.226183	0.270647	0.278881	0.302912	0.279941	0.310353	0.329183	0.322347	0.311557	0.215366				443	0.201713	0.227175	0.227111	0.195802	0.264291	0.196982	0.20383	0.229194	0.21004	0.268522	0.294604	0.344087	0.293286	0.377589	0.305253	0.332957	0.206627	0.264291				443	0.19548	0.207333	0.228504	0.205545	0.284056
444	0.215608	0.257757	0.216035	0.189462	0.260671	0.213038	0.201523	0.215872	0.223932	0.27075	0.279695	0.300991	0.27863	0.306872	0.329371	0.32289	0.309081	0.216035				444	0.20029	0.224588	0.226673	0.195033	0.26449	0.198812	0.201134	0.228336	0.213079	0.273285	0.289724	0.344042	0.297711	0.378063	0.308776	0.339479	0.212383	0.26449				444	0.190142	0.206118	0.233335	0.207251	0.276312
445	0.213117	0.258088	0.217059	0.189261	0.262201	0.210638	0.200315	0.214938	0.220309	0.272057	0.279627	0.302219	0.278185	0.303431	0.330046	0.32812	0.296719	0.217059				445	0.197303	0.223421	0.227365	0.195229	0.265876	0.202908	0.197263	0.22598	0.212021	0.27838	0.286096	0.343135	0.300471	0.378451	0.313176	0.347353	0.215275	0.265876				445	0.188026	0.206895	0.238359	0.206047	0.270404
446	0.208131	0.255809	0.21997	0.192546	0.264449	0.209577	0.199579	0.213202	0.217469	0.274142	0.27897	0.305446	0.278127	0.300447	0.331057	0.334943	0.283117	0.21997				446	0.194839	0.223361	0.228443	0.196157	0.267777	0.207329	0.193969	0.223023	0.208521	0.281785	0.285354	0.342375	0.300929	0.378516	0.317554	0.354663	0.218802	0.267777				446	0.189471	0.208946	0.242544	0.202204	0.266212
447	0.203581	0.252245	0.224475	0.196314	0.266024	0.209407	0.198629	0.212369	0.216825	0.275927	0.279739	0.307882	0.277822	0.297819	0.332057	0.339788	0.281034	0.224475				447	0.193948	0.222956	0.229084	0.197145	0.268858	0.210291	0.193766	0.22078	0.205442	0.283015	0.28406	0.342657	0.29997	0.377827	0.321684	0.359805	0.221761	0.268858				447	0.191955	0.212285	0.245433	0.196357	0.262377
448	0.201474	0.248198	0.229819	0.198017	0.267134	0.209144	0.195522	0.212869	0.218028	0.27657	0.282351	0.307378	0.277212	0.295499	0.332752	0.341619	0.29047	0.229819				448	0.195154	0.221665	0.228771	0.197694	0.268722	0.211627	0.197229	0.219616	0.204311	0.28275	0.279317	0.34392	0.298151	0.376024	0.324814	0.362451	0.224623	0.268722				448	0.192964	0.216824	0.246921	0.190234	0.257931
449	0.20092	0.243529	0.234861	0.197948	0.268154	0.207376	0.189994	0.212456	0.218788	0.276165	0.284179	0.304507	0.275674	0.293412	0.333064	0.341356	0.299972	0.234861				449	0.197787	0.220353	0.227849	0.197876	0.267751	0.212171	0.202272	0.218463	0.204662	0.282057	0.276377	0.345432	0.296023	0.373804	0.326844	0.362711	0.227497	0.267751				449	0.19184	0.220556	0.247359	0.18606	0.25274
450	0.199509	0.239082	0.237957	0.197762	0.270146	0.204935	0.184523	0.209305	0.216031	0.275123	0.284041	0.30171	0.273592	0.291203	0.332902	0.340416	0.30863	0.237957				450	0.201215	0.219573	0.22623	0.198359	0.266205	0.213491	0.206558	0.216574	0.205252	0.281353	0.277495	0.346884	0.293879	0.37167	0.328146	0.361223	0.231749	0.266205				450	0.189795	0.221353	0.246803	0.184977	0.247461
451	0.19573	0.23535	0.239825	0.197765	0.271343	0.204497	0.182154	0.205076	0.21054	0.2735	0.283334	0.300772	0.27245	0.288725	0.332717	0.339178	0.322536	0.239825				451	0.20419	0.219541	0.22467	0.19952	0.265333	0.216233	0.207895	0.214767	0.204562	0.280839	0.281648	0.34723	0.292195	0.370582	0.328286	0.358458	0.236491	0.265333				451	0.189135	0.218887	0.244932	0.186249	0.242823
452	0.191805	0.232191	0.241299	0.197911	0.270347	0.207719	0.183913	0.202665	0.205566	0.271398	0.282732	0.301853	0.273555	0.286144	0.332518	0.337719	0.336984	0.241299				452	0.205108	0.219856	0.223544	0.201172	0.265214	0.219043	0.207376	0.214083	0.20352	0.281006	0.284011	0.346428	0.291394	0.370508	0.327143	0.355286	0.233053	0.265214				452	0.189979	0.215146	0.242723	0.187424	0.240134
453	0.190767	0.229477	0.242414	0.197614	0.268588	0.214423	0.186851	0.202753	0.202825	0.26854	0.280574	0.303822	0.277178	0.284694	0.332105	0.337712	0.343868	0.242414				453	0.203541	0.219827	0.223279	0.202512	0.265266	0.220387	0.206674	0.214758	0.204024	0.281586	0.284139	0.34479	0.291329	0.371319	0.32511	0.351297	0.236785	0.265266				453	0.19028	0.212704	0.241817	0.187738	0.240214
454	0.193197	0.227148	0.243297	0.196698	0.267567	0.221487	0.188293	0.203474	0.202236	0.265242	0.276633	0.305733	0.282154	0.285108	0.331408	0.34025	0.335335	0.243297				454	0.201081	0.218682	0.223824	0.202805	0.264979	0.219204	0.20686	0.215589	0.207236	0.282097	0.284898	0.342451	0.291348	0.373001	0.322526	0.347255	0.236148	0.264979				454	0.188471	0.212484	0.242418	0.188812	0.24235
455	0.196821	0.225104	0.244167	0.195769	0.267085	0.226102	0.189898	0.201532	0.202579	0.260984	0.274089	0.307153	0.286465	0.286932	0.33034	0.344648	0.326078	0.244167				455	0.198107	0.216804	0.225077	0.201595	0.264338	0.216076	0.207632	0.214555	0.212776	0.282927	0.285485	0.338544	0.290963	0.375746	0.319901	0.34274	0.238592	0.264338				455	0.185987	0.213619	0.24417	0.192326	0.245353
456	0.197959	0.223542	0.244649	0.195322	0.266723	0.226118	0.194105	0.196484	0.202639	0.256375	0.274344	0.308278	0.288423	0.289511	0.328755	0.349926	0.324477	0.244649				456	0.195283	0.215124	0.227158	0.198889	0.264142	0.212365	0.208562	0.211269	0.21924	0.285079	0.283014	0.33329	0.29105	0.379272	0.317566	0.3384	0.238583	0.264142				456	0.186503	0.214227	0.246377	0.197832	0.247655
457	0.196452	0.222505	0.244471	0.195591	0.265816	0.223327	0.20139	0.19218	0.203264	0.252003	0.274783	0.309652	0.288282	0.292348	0.326629	0.354832	0.331594	0.244471				457	0.192588	0.213965	0.229718	0.19606	0.265532	0.208725	0.20929	0.207387	0.224303	0.288682	0.277951	0.327855	0.292804	0.382676	0.315816	0.33525	0.233509	0.265532				457	0.191185	0.213648	0.248033	0.203134	0.248958
458	0.194585	0.221372	0.243799	0.196078	0.265103	0.220414	0.209731	0.192205	0.205874	0.248953	0.273455	0.311037	0.28751	0.294934	0.324156	0.359074	0.339915	0.243799				458	0.189391	0.214013	0.231989	0.193619	0.268483	0.205962	0.209978	0.20503	0.226491	0.292798	0.273592	0.323979	0.296111	0.384742	0.314634	0.333682	0.223365	0.268483				458	0.198151	0.212847	0.248371	0.205643	0.249549
459	0.194559	0.219837	0.242828	0.196427	0.263766	0.218002	0.21532	0.197028	0.210847	0.248297	0.273633	0.312096	0.28717	0.297341	0.321997	0.362031	0.347291	0.242828				459	0.185852	0.214861	0.233353	0.192078	0.271928	0.203423	0.210509	0.204874	0.226807	0.2967	0.270584	0.322149	0.299114	0.384661	0.313727	0.332669	0.21429	0.271928				459	0.20327	0.212907	0.247379	0.205142	0.250903
460	0.196699	0.218836	0.242147	0.196568	0.260682	0.215006	0.215935	0.203595	0.217345	0.250438	0.276172	0.31256	0.288202	0.298488	0.320201	0.363438	0.352045	0.242147				460	0.183622	0.21498	0.233073	0.19128	0.274491	0.200015	0.210263	0.205646	0.227477	0.299946	0.267429	0.322636	0.300283	0.382269	0.313021	0.330347	0.20782	0.274491				460	0.203282	0.213991	0.245402	0.202229	0.252797
461	0.198791	0.219519	0.242384	0.196836	0.25501	0.209926	0.214139	0.208125	0.222959	0.25435	0.277717	0.312643	0.290587	0.297867	0.318402	0.36367	0.354584	0.242384				461	0.184891	0.214153	0.230928	0.190871	0.275535	0.195949	0.208808	0.204322	0.229067	0.302306	0.264483	0.324339	0.299405	0.378643	0.312495	0.325741	0.203984	0.275535				461	0.200201	0.216101	0.24256	0.198716	0.254671
462	0.198532	0.221383	0.243784	0.197003	0.248669	0.203429	0.213549	0.209396	0.224216	0.25864	0.276489	0.312184	0.293033	0.295275	0.316243	0.364599	0.347861	0.243784				462	0.190029	0.213561	0.227368	0.190161	0.275796	0.192827	0.206327	0.19973	0.230474	0.303812	0.263125	0.325876	0.297527	0.375149	0.311958	0.318888	0.20007	0.275796				462	0.198667	0.219089	0.238858	0.195735	0.256642
463	0.19643	0.223228	0.245201	0.196379	0.24293	0.196791	0.215919	0.209573	0.221083	0.262268	0.276383	0.311368	0.293354	0.291179	0.313707	0.366443	0.334207	0.245201				463	0.197292	0.213672	0.223345	0.188957	0.275567	0.191745	0.203898	0.194898	0.229824	0.304702	0.263318	0.326521	0.295391	0.372608	0.311265	0.311986	0.191021	0.275567				463	0.201823	0.222522	0.234423	0.193205	0.25901
464	0.194539	0.223974	0.246155	0.194946	0.239054	0.191772	0.220337	0.210396	0.216932	0.265109	0.279068	0.310333	0.29103	0.286701	0.311266	0.36816	0.317919	0.246155				464	0.203382	0.214163	0.219891	0.18873	0.274768	0.19336	0.201754	0.193204	0.226308	0.305377	0.264449	0.326823	0.292845	0.371105	0.31028	0.306357	0.190266	0.274768				464	0.208815	0.224711	0.22936	0.190199	0.26097
465	0.194557	0.223015	0.246506	0.193642	0.236824	0.189363	0.223151	0.212108	0.214626	0.267684	0.280848	0.310432	0.287541	0.283058	0.309274	0.367133	0.307365	0.246506				465	0.20648	0.214416	0.21794	0.190939	0.272446	0.196591	0.199663	0.195905	0.220928	0.305739	0.266597	0.327818	0.289632	0.370976	0.308637	0.303236	0.185548	0.272446				465	0.215733	0.224944	0.224419	0.187229	0.262428
466	0.196584	0.220588	0.246317	0.193611	0.23598	0.188921	0.220908	0.213347	0.214981	0.270667	0.279453	0.311852	0.284813	0.281557	0.308049	0.363305	0.301911	0.246317				466	0.207203	0.2143	0.217769	0.194481	0.268532	0.199235	0.196948	0.201527	0.215408	0.305567	0.269334	0.329864	0.285924	0.372263	0.306581	0.300795	0.189364	0.268532				466	0.217903	0.224332	0.220292	0.186849	0.263649
467	0.198953	0.217286	0.246223	0.195276	0.236878	0.189902	0.215222	0.213078	0.217146	0.273925	0.278895	0.313136	0.284159	0.282729	0.30739	0.358493	0.303876	0.246223				467	0.206835	0.213962	0.219671	0.197217	0.26334	0.200951	0.193957	0.207399	0.210661	0.304562	0.27095	0.332264	0.28203	0.373928	0.304126	0.298223	0.185963	0.26334				467	0.214997	0.224511	0.217862	0.190733	0.264852
468	0.199433	0.214168	0.246944	0.197661	0.238942	0.19223	0.209877	0.212177	0.218517	0.276805	0.281018	0.312686	0.285371	0.285947	0.307058	0.355356	0.305758	0.246944				468	0.20599	0.214008	0.223214	0.196461	0.257968	0.203009	0.192559	0.212032	0.207202	0.303127	0.271658	0.333647	0.278372	0.374928	0.301438	0.294791	0.185534	0.257968				468	0.21042	0.226639	0.217621	0.197317	0.265588
469	0.198785	0.212518	0.248419	0.19994	0.241255	0.196218	0.207133	0.21218	0.217063	0.278961	0.283749	0.310261	0.28692	0.289877	0.306936	0.35429	0.312871	0.248419				469	0.204194	0.215013	0.228098	0.191353	0.252697	0.206589	0.193707	0.215407	0.204501	0.302327	0.272765	0.332697	0.274646	0.374461	0.299287	0.291444	0.185301	0.252697				469	0.207028	0.230154	0.219342	0.202949	0.265539
470	0.198459	0.2129	0.250438	0.201641	0.242965	0.201337	0.206605	0.213551	0.212928	0.280544	0.284107	0.307292	0.287413	0.293193	0.306746	0.354676	0.323792	0.250438				470	0.200677	0.217259	0.233476	0.185702	0.247398	0.212313	0.196272	0.218172	0.201665	0.302336	0.274793	0.329922	0.271017	0.372426	0.297888	0.28939	0.187233	0.247398				470	0.205511	0.233401	0.222399	0.204732	0.264598
471	0.198915	0.214974	0.252474	0.203185	0.244565	0.20629	0.205499	0.215335	0.207645	0.282175	0.283374	0.305471	0.286548	0.295116	0.306179	0.354843	0.338512	0.252474				471	0.195889	0.220863	0.238211	0.184396	0.24271	0.218687	0.198056	0.22021	0.198865	0.303104	0.276127	0.326716	0.268033	0.369697	0.297585	0.290055	0.187098	0.24271				471	0.204293	0.234437	0.225835	0.20297	0.26315
472	0.199262	0.218691	0.253961	0.20488	0.246432	0.210499	0.200941	0.215139	0.203157	0.284091	0.284221	0.30502	0.28465	0.295921	0.305124	0.353804	0.351091	0.253961				472	0.19149	0.225256	0.241509	0.189275	0.239454	0.223486	0.198114	0.220862	0.196809	0.303838	0.274881	0.325076	0.266948	0.366661	0.2988	0.293187	0.181175	0.239454				472	0.201349	0.233375	0.229208	0.199649	0.261194
473	0.198618	0.222621	0.254492	0.206214	0.249586	0.213712	0.195222	0.21239	0.200525	0.285273	0.285814	0.30494	0.281996	0.295725	0.303244	0.351678	0.353259	0.254492				473	0.189345	0.229397	0.242822	0.196996	0.237792	0.225953	0.197289	0.219411	0.19679	0.302714	0.272641	0.326048	0.268677	0.363534	0.301446	0.297713	0.172929	0.237792				473	0.196902	0.232255	0.232544	0.197045	0.258693
474	0.196725	0.226805	0.253873	0.206793	0.252503	0.21591	0.192661	0.209086	0.199609	0.28473	0.284884	0.302717	0.278909	0.294496	0.300782	0.347766	0.351032	0.253873				474	0.189672	0.232623	0.242296	0.202648	0.236532	0.22644	0.197639	0.216122	0.200432	0.299489	0.271302	0.32877	0.272473	0.360278	0.305075	0.302143	0.177455	0.236532				474	0.193359	0.231882	0.236095	0.196374	0.25565
475	0.194241	0.23192	0.252079	0.206705	0.25404	0.217098	0.194871	0.207273	0.199424	0.282858	0.28318	0.299377	0.27639	0.292149	0.297756	0.342146	0.342399	0.252079				475	0.19124	0.23486	0.240487	0.20446	0.234896	0.225663	0.199456	0.21222	0.20713	0.295553	0.269766	0.330836	0.275917	0.357651	0.308877	0.306983	0.179008	0.234896				475	0.192335	0.232281	0.240166	0.197195	0.252833
476	0.192441	0.23697	0.249272	0.205405	0.253754	0.216803	0.200517	0.206701	0.20011	0.281004	0.284651	0.297947	0.274852	0.289324	0.29415	0.335907	0.333319	0.249272				476	0.192008	0.237046	0.238141	0.204643	0.233647	0.223986	0.201506	0.209697	0.215127	0.292507	0.266645	0.331175	0.27658	0.356466	0.311687	0.310898	0.18752	0.233647				476	0.192823	0.232574	0.243983	0.197677	0.250747
477	0.192247	0.241414	0.2459	0.203669	0.253395	0.215685	0.205706	0.206518	0.202576	0.279616	0.288847	0.299818	0.273851	0.287028	0.289797	0.331584	0.319301	0.2459				477	0.191336	0.238977	0.235521	0.205603	0.233584	0.221184	0.201969	0.209879	0.222798	0.291037	0.264262	0.330755	0.274715	0.355763	0.313132	0.31401	0.191106	0.233584				477	0.191954	0.231977	0.246938	0.197062	0.250163
478	0.193225	0.244543	0.242546	0.202204	0.253565	0.214991	0.207651	0.205232	0.206927	0.278286	0.291278	0.304357	0.272812	0.286165	0.284708	0.330097	0.307446	0.242546				478	0.190833	0.240249	0.232673	0.207731	0.234594	0.216595	0.199638	0.212753	0.229131	0.290351	0.263889	0.331108	0.272372	0.353919	0.313186	0.315363	0.204382	0.234594				478	0.188729	0.230669	0.248638	0.196769	0.250633
479	0.194735	0.24609	0.239701	0.200627	0.254062	0.215217	0.206457	0.202943	0.21279	0.276509	0.29057	0.310115	0.271627	0.287465	0.279387	0.331073	0.302261	0.239701				479	0.19237	0.24061	0.229873	0.209097	0.236015	0.209638	0.195909	0.21594	0.234553	0.28929	0.262935	0.333247	0.270821	0.349867	0.312392	0.315829	0.217921	0.236015				479	0.185943	0.229133	0.248639	0.197854	0.251616
480	0.195835	0.246051	0.237672	0.198127	0.253721	0.215593	0.202978	0.201253	0.219234	0.273772	0.29044	0.314905	0.270569	0.291329	0.274536	0.333157	0.305949	0.237672				480	0.196174	0.241682	0.227093	0.206794	0.237083	0.201304	0.193722	0.21722	0.240144	0.287995	0.25957	0.33734	0.270618	0.344176	0.310887	0.315336	0.228257	0.237083				480	0.186574	0.227517	0.246364	0.199778	0.25215
481	0.195889	0.244882	0.236239	0.195008	0.252548	0.214614	0.198761	0.201283	0.224604	0.270537	0.291837	0.317197	0.269978	0.297099	0.270604	0.334959	0.315464	0.236239				481	0.201075	0.244347	0.224385	0.201494	0.238279	0.193396	0.195242	0.215812	0.246219	0.287817	0.257199	0.342635	0.271737	0.338383	0.309308	0.314259	0.236373	0.238279				481	0.191633	0.226303	0.241588	0.200355	0.251294
482	0.195608	0.243185	0.234748	0.193156	0.25068	0.211428	0.195639	0.202861	0.228338	0.267636	0.291975	0.317361	0.270208	0.303203	0.267589	0.336163	0.322096	0.234748				482	0.20551	0.248511	0.221789	0.197041	0.239768	0.188273	0.199595	0.212613	0.251918	0.289907	0.25831	0.347425	0.273671	0.333771	0.307702	0.313301	0.240068	0.239768				482	0.199023	0.226134	0.235299	0.197251	0.248806
483	0.196047	0.241321	0.233441	0.194304	0.247632	0.207332	0.194328	0.20472	0.230202	0.26551	0.290668	0.316409	0.270161	0.308865	0.265252	0.336872	0.32258	0.233441				483	0.20862	0.253203	0.218945	0.195999	0.241428	0.18681	0.203729	0.209306	0.255677	0.293628	0.260711	0.350542	0.275389	0.330284	0.306132	0.313135	0.239698	0.241428				483	0.206226	0.227528	0.228892	0.191013	0.24517
484	0.197908	0.239881	0.232059	0.197353	0.243704	0.204539	0.194759	0.205909	0.231043	0.264036	0.29049	0.315911	0.269362	0.313616	0.263506	0.337365	0.318047	0.232059				484	0.211184	0.257516	0.215421	0.197825	0.24268	0.188039	0.205479	0.206933	0.256472	0.297281	0.261853	0.352598	0.276507	0.327429	0.304773	0.313477	0.232415	0.24268				484	0.211418	0.229688	0.224134	0.185037	0.241963
485	0.200396	0.239206	0.230534	0.200569	0.240177	0.203687	0.194777	0.207252	0.231186	0.262632	0.291318	0.317586	0.269152	0.317197	0.262258	0.338116	0.313436	0.230534				485	0.213829	0.260691	0.211446	0.19911	0.243498	0.190174	0.205707	0.205093	0.254991	0.299366	0.264072	0.355107	0.276812	0.325654	0.304086	0.313648	0.218533	0.243498				485	0.214067	0.230564	0.221584	0.182518	0.24066
486	0.20211	0.238824	0.228663	0.202226	0.238273	0.203932	0.193773	0.20927	0.230613	0.261454	0.290399	0.322095	0.270543	0.319106	0.261177	0.339845	0.310572	0.228663				486	0.216887	0.262631	0.207739	0.196384	0.244135	0.192142	0.206431	0.20259	0.252824	0.298866	0.268913	0.358068	0.277699	0.324677	0.304204	0.313258	0.201062	0.244135				486	0.213947	0.23009	0.221019	0.184362	0.242036
487	0.201835	0.238164	0.226293	0.202161	0.238141	0.204316	0.19213	0.211332	0.22899	0.261442	0.288775	0.32803	0.272931	0.319529	0.260591	0.3434	0.308708	0.226293				487	0.218899	0.263136	0.205321	0.190168	0.243951	0.194272	0.208412	0.198501	0.250333	0.296569	0.274174	0.360373	0.279858	0.323697	0.304892	0.31173	0.184079	0.243951				487	0.21141	0.228929	0.221675	0.189077	0.245246
488	0.199605	0.237185	0.223108	0.201683	0.238435	0.204649	0.19304	0.212939	0.22627	0.262998	0.289187	0.333061	0.274619	0.318509	0.260507	0.34865	0.308647	0.223108				488	0.217886	0.26193	0.204934	0.1849	0.241943	0.197224	0.210336	0.194224	0.24713	0.292949	0.277373	0.359907	0.283719	0.321725	0.305587	0.309144	0.180307	0.241943				488	0.20751	0.228628	0.222373	0.194761	0.248047
489	0.197145	0.236156	0.218641	0.201643	0.237044	0.205599	0.196826	0.214008	0.223818	0.265032	0.291341	0.33567	0.275671	0.316964	0.261021	0.353698	0.31149	0.218641				489	0.21368	0.258881	0.206509	0.184373	0.237817	0.201173	0.209394	0.19267	0.24229	0.288912	0.280206	0.356424	0.288255	0.318578	0.30607	0.306781	0.186425	0.237817				489	0.204023	0.229153	0.22362	0.200086	0.249369
490	0.196288	0.234506	0.212984	0.201997	0.233801	0.207922	0.202197	0.214859	0.222262	0.26653	0.290631	0.335863	0.276598	0.31609	0.262511	0.356012	0.319507	0.212984				490	0.207757	0.254404	0.209431	0.189038	0.232879	0.20632	0.204765	0.19603	0.235287	0.284715	0.28389	0.35254	0.291301	0.314862	0.305813	0.306801	0.177025	0.232879				490	0.201989	0.229406	0.225766	0.204335	0.249655
491	0.197137	0.231455	0.206558	0.201808	0.230297	0.21071	0.206137	0.216001	0.222641	0.267338	0.286621	0.334145	0.277705	0.317083	0.265549	0.354859	0.329996	0.206558				491	0.20189	0.249016	0.213538	0.195171	0.228975	0.212066	0.198971	0.20364	0.227276	0.280515	0.285816	0.350668	0.292371	0.311754	0.304638	0.307538	0.180204	0.228975				491	0.200371	0.228169	0.228472	0.207375	0.25005
492	0.198278	0.227184	0.201023	0.200144	0.228194	0.21204	0.206392	0.217506	0.224839	0.268174	0.282717	0.331342	0.27919	0.320561	0.270051	0.3517	0.338906	0.201023				492	0.197501	0.243013	0.21799	0.198336	0.227054	0.217344	0.195279	0.212586	0.219719	0.276552	0.284195	0.351564	0.292168	0.310044	0.302692	0.308564	0.185387	0.227054				492	0.196665	0.225909	0.231167	0.209094	0.251117
493	0.197342	0.223348	0.198153	0.198051	0.226932	0.211422	0.204007	0.218374	0.227525	0.26891	0.279068	0.327652	0.281354	0.326378	0.275926	0.348515	0.343931	0.198153				493	0.194649	0.237513	0.22173	0.198279	0.226153	0.221732	0.194339	0.218991	0.213871	0.273619	0.281877	0.355167	0.291892	0.309693	0.29972	0.308243	0.202746	0.226153				493	0.1906	0.22424	0.233793	0.208502	0.252701
494	0.194412	0.221653	0.198968	0.197237	0.22603	0.210341	0.20239	0.218363	0.228452	0.268793	0.272792	0.32393	0.284645	0.333229	0.282558	0.347057	0.340645	0.198968				494	0.19268	0.233366	0.224781	0.197573	0.224524	0.225743	0.195303	0.221743	0.209854	0.2724	0.281827	0.359309	0.29182	0.31014	0.295597	0.306325	0.215889	0.224524				494	0.186077	0.224214	0.235672	0.205445	0.253795
495	0.192358	0.223283	0.203075	0.197933	0.224327	0.209672	0.203416	0.217812	0.225911	0.267113	0.266378	0.321779	0.288752	0.339704	0.289369	0.346783	0.332106	0.203075				495	0.19128	0.231334	0.226428	0.198158	0.222725	0.229793	0.19589	0.223285	0.207387	0.273212	0.283419	0.360657	0.291642	0.311082	0.291709	0.303294	0.225388	0.222725				495	0.185549	0.225689	0.236538	0.200611	0.254433
496	0.193273	0.227515	0.208811	0.19872	0.222257	0.210295	0.20623	0.217279	0.220331	0.264582	0.263751	0.322712	0.292815	0.344821	0.29594	0.346881	0.317369	0.208811				496	0.191041	0.231037	0.226619	0.199811	0.222006	0.233361	0.194601	0.225021	0.206216	0.275284	0.285257	0.358544	0.290213	0.311924	0.289046	0.300938	0.231326	0.222006				496	0.188522	0.227475	0.23647	0.194736	0.254288
497	0.196328	0.232092	0.214743	0.197561	0.220669	0.212907	0.208899	0.217207	0.213963	0.262238	0.263892	0.326847	0.295638	0.348124	0.301761	0.346069	0.301838	0.214743				497	0.192196	0.231039	0.225893	0.201313	0.2227	0.235278	0.191984	0.226589	0.205945	0.277615	0.288552	0.355585	0.287605	0.311807	0.287949	0.300887	0.230945	0.2227				497	0.191547	0.228005	0.235573	0.189469	0.253272
498	0.198827	0.234483	0.220259	0.194421	0.219623	0.216342	0.208345	0.217142	0.209613	0.260855	0.261403	0.331765	0.296868	0.35003	0.30671	0.343544	0.290647	0.220259				498	0.194616	0.230895	0.224712	0.202103	0.224086	0.234263	0.189242	0.226225	0.206625	0.279824	0.294018	0.353507	0.283897	0.310223	0.288487	0.30307	0.22712	0.224086				498	0.192114	0.227212	0.234266	0.186508	0.252443
499	0.198988	0.234108	0.224706	0.191616	0.219285	0.218924	0.203955	0.216239	0.208083	0.260649	0.257045	0.333964	0.297129	0.35121	0.31102	0.339284	0.286842	0.224706				499	0.197442	0.230508	0.223733	0.202468	0.225597	0.231034	0.187781	0.22153	0.207976	0.28183	0.30009	0.352945	0.280305	0.307127	0.289791	0.305864	0.218045	0.225597				499	0.19137	0.226664	0.232471	0.186639	0.253434
500	0.197711	0.232151	0.228093	0.191214	0.220775	0.219849	0.19917	0.214801	0.209085	0.260793	0.256079	0.331202	0.297134	0.351539	0.314663	0.333742	0.290761	0.228093				500	0.200034	0.230046	0.223762	0.202563	0.226798	0.227754	0.188668	0.212555	0.209677	0.283224	0.304948	0.354155	0.277529	0.303496	0.291607	0.307767	0.206116	0.226798				500	0.191633	0.226914	0.230425	0.188735	0.256947
501	0.196695	0.229735	0.230487	0.193472	0.224758	0.218985	0.196223	0.213871	0.210766	0.261695	0.258676	0.324753	0.297194	0.351742	0.317497	0.328328	0.29788	0.230487				501	0.202362	0.229262	0.225259	0.201884	0.227977	0.22557	0.191972	0.202748	0.211307	0.283777	0.30895	0.355325	0.276388	0.300871	0.294359	0.308173	0.192351	0.227977				501	0.194037	0.227672	0.228502	0.190914	0.261334
502	0.197015	0.228493	0.232348	0.196761	0.22998	0.216371	0.19606	0.213771	0.211413	0.262544	0.260033	0.318469	0.297153	0.352376	0.319825	0.324106	0.305401	0.232348				502	0.203127	0.227603	0.228559	0.200392	0.228966	0.224885	0.196891	0.196059	0.213014	0.28327	0.312482	0.355516	0.276876	0.300116	0.297582	0.307294	0.184296	0.228966				502	0.19805	0.228111	0.226666	0.192571	0.264011
503	0.197684	0.228979	0.234331	0.199112	0.234231	0.211817	0.197103	0.214025	0.211736	0.264157	0.258394	0.314841	0.296686	0.353919	0.32164	0.321475	0.309446	0.234331				503	0.202099	0.225518	0.232189	0.199034	0.230071	0.224643	0.202523	0.19415	0.214834	0.281537	0.314816	0.355809	0.27797	0.300899	0.300637	0.306832	0.177366	0.230071				503	0.201331	0.227054	0.224812	0.194166	0.264612
504	0.197444	0.230873	0.236857	0.200362	0.236702	0.205465	0.195812	0.213973	0.2129	0.267184	0.257306	0.315402	0.295392	0.356691	0.323448	0.319879	0.308888	0.236857				504	0.200473	0.224172	0.235318	0.198967	0.231775	0.222922	0.208264	0.195394	0.216272	0.27931	0.314271	0.357075	0.278771	0.301972	0.303043	0.306637	0.174161	0.231775				504	0.202563	0.224003	0.222669	0.196208	0.264963
505	0.194614	0.232855	0.239977	0.201149	0.239457	0.198994	0.192922	0.212888	0.215125	0.271398	0.257468	0.319831	0.29325	0.360754	0.325154	0.319402	0.302393	0.239977				505	0.199844	0.22433	0.23743	0.199943	0.234477	0.218743	0.213956	0.195386	0.217322	0.276306	0.312537	0.358597	0.278638	0.302015	0.304106	0.305871	0.169585	0.234477				505	0.20332	0.219599	0.220374	0.19875	0.266008
506	0.190266	0.233813	0.243242	0.20149	0.244424	0.194785	0.192683	0.211508	0.217663	0.275722	0.256536	0.325262	0.290797	0.36506	0.326187	0.319893	0.292238	0.243242				506	0.200425	0.226061	0.238322	0.200774	0.237854	0.214064	0.219975	0.19376	0.218748	0.272593	0.311439	0.35886	0.279023	0.300951	0.303956	0.303562	0.178428	0.237854				506	0.205173	0.215503	0.218572	0.201129	0.267806
507	0.187382	0.233559	0.24602	0.201749	0.250089	0.193846	0.197458	0.210476	0.219015	0.279792	0.254558	0.328234	0.288557	0.369924	0.326837	0.320161	0.285536	0.24602				507	0.201504	0.228628	0.237765	0.200613	0.240253	0.211048	0.226074	0.194098	0.221166	0.269252	0.31112	0.35596	0.28057	0.299572	0.303327	0.301311	0.188031	0.240253				507	0.208175	0.213023	0.217835	0.202211	0.269562
508	0.187569	0.232464	0.24791	0.20172	0.253304	0.195189	0.205724	0.210523	0.218283	0.28328	0.255067	0.32758	0.287022	0.374713	0.327356	0.319184	0.285128	0.24791				508	0.202313	0.231682	0.236087	0.200363	0.240442	0.210332	0.230522	0.197944	0.224067	0.267502	0.310724	0.349989	0.283053	0.298541	0.302585	0.298662	0.199622	0.240442				508	0.210565	0.212521	0.218501	0.201567	0.271008
509	0.190015	0.230532	0.248756	0.201103	0.252725	0.197146	0.213944	0.211806	0.216231	0.285681	0.258698	0.324765	0.28699	0.378205	0.327823	0.316483	0.290132	0.248756				509	0.202743	0.23503	0.2337	0.201794	0.237236	0.210399	0.232332	0.204201	0.226812	0.267755	0.31014	0.343169	0.28564	0.298525	0.301978	0.295637	0.201174	0.237236				509	0.21009	0.213744	0.220456	0.200097	0.272763
510	0.192007	0.228451	0.248438	0.200151	0.250006	0.198835	0.21948	0.213154	0.21461	0.286629	0.262176	0.322767	0.287566	0.379345	0.327968	0.312858	0.294757	0.248438				510	0.203081	0.237856	0.231305	0.205579	0.232902	0.209167	0.230787	0.209803	0.228959	0.269422	0.30987	0.338413	0.287149	0.299519	0.301407	0.292777	0.198723	0.232902				510	0.206813	0.215656	0.223641	0.199841	0.275485
511	0.191945	0.225519	0.24671	0.199436	0.24729	0.201056	0.222371	0.213823	0.214533	0.286032	0.261971	0.32278	0.287191	0.378147	0.32744	0.310141	0.297102	0.24671				511	0.203082	0.239187	0.229602	0.209713	0.229101	0.206337	0.226805	0.212264	0.230723	0.271357	0.309414	0.337265	0.28683	0.301037	0.300829	0.291238	0.188887	0.229101				511	0.202411	0.217622	0.22776	0.201598	0.279336
512	0.191156	0.220808	0.243336	0.199172	0.244608	0.204673	0.223799	0.214326	0.216065	0.284155	0.261299	0.323331	0.284772	0.375571	0.326097	0.308507	0.300404	0.243336				512	0.201845	0.2385	0.229204	0.211214	0.226536	0.203549	0.223237	0.212223	0.232197	0.272963	0.308039	0.338978	0.284981	0.302417	0.300552	0.291357	0.181567	0.226536				512	0.198968	0.220253	0.232158	0.204759	0.283538
513	0.191773	0.215202	0.238702	0.199384	0.241492	0.209258	0.224375	0.215644	0.218339	0.281689	0.263329	0.323656	0.281192	0.372476	0.323766	0.308056	0.301491	0.238702				513	0.197869	0.236205	0.230307	0.209421	0.22378	0.20122	0.220169	0.211581	0.233705	0.274685	0.305747	0.341887	0.281973	0.303654	0.301023	0.293657	0.172594	0.22378				513	0.196748	0.223953	0.235882	0.207264	0.288169
514	0.194201	0.210279	0.23333	0.200058	0.2381	0.214028	0.22374	0.217934	0.219118	0.279077	0.266511	0.323459	0.277794	0.36888	0.320682	0.309301	0.297956	0.23333				514	0.191137	0.233439	0.232455	0.205592	0.221226	0.199743	0.217207	0.211174	0.235114	0.276374	0.303858	0.343076	0.278619	0.303279	0.302772	0.29695	0.170932	0.221226				514	0.1955	0.228013	0.238873	0.207009	0.292263
515	0.197479	0.207083	0.228032	0.200998	0.234614	0.217722	0.220535	0.220321	0.21794	0.276646	0.266746	0.323208	0.275084	0.365775	0.317395	0.311602	0.28896	0.228032				515	0.184895	0.230885	0.23523	0.202416	0.218776	0.199537	0.212212	0.21053	0.235434	0.277838	0.301577	0.341826	0.27567	0.301095	0.305382	0.299784	0.166783	0.218776				515	0.194211	0.231391	0.240574	0.203694	0.294213
516	0.199458	0.206167	0.224165	0.20214	0.229102	0.219516	0.21398	0.222047	0.215748	0.274533	0.266394	0.324167	0.272904	0.363604	0.314504	0.312591	0.281394	0.224165				516	0.182544	0.228771	0.237311	0.20138	0.21599	0.201354	0.20319	0.208695	0.233064	0.278718	0.298671	0.340346	0.273438	0.298658	0.307642	0.301162	0.168551	0.21599				516	0.192572	0.233676	0.24144	0.199199	0.292365
517	0.198668	0.207522	0.221948	0.203531	0.221118	0.220142	0.20526	0.223225	0.214194	0.272393	0.269003	0.327614	0.270901	0.362547	0.312205	0.311623	0.283019	0.221948				517	0.184475	0.227211	0.237198	0.202062	0.212587	0.205361	0.191989	0.206361	0.227543	0.278966	0.297338	0.34056	0.272043	0.297355	0.308714	0.302855	0.166166	0.212587				517	0.190719	0.234959	0.241858	0.195783	0.287231
518	0.19627	0.210475	0.22068	0.205062	0.212554	0.219972	0.196778	0.224638	0.214641	0.270527	0.272597	0.332846	0.269064	0.362365	0.310216	0.309939	0.28999	0.22068				518	0.18858	0.226468	0.234505	0.20065	0.210238	0.211203	0.183851	0.20506	0.220482	0.278765	0.298818	0.343125	0.271272	0.29784	0.308927	0.30521	0.169462	0.210238				518	0.18919	0.235391	0.24201	0.193862	0.280115
519	0.194236	0.213786	0.220076	0.206192	0.206662	0.218634	0.191298	0.226713	0.217005	0.269709	0.27306	0.33659	0.267426	0.362002	0.308094	0.309272	0.296508	0.220076				519	0.192406	0.226791	0.229685	0.193984	0.211085	0.217398	0.182429	0.205243	0.213785	0.278583	0.300652	0.346965	0.270545	0.300447	0.308269	0.308062	0.169361	0.211085				519	0.188517	0.234493	0.24123	0.192921	0.273535
520	0.193774	0.216461	0.220235	0.20613	0.205113	0.215075	0.188777	0.229198	0.220149	0.27075	0.272715	0.337192	0.266444	0.361354	0.305305	0.311656	0.299349	0.220235				520	0.195738	0.227686	0.22408	0.185947	0.215194	0.22342	0.187014	0.205529	0.208207	0.278818	0.301012	0.350099	0.269284	0.305094	0.305862	0.309462	0.174659	0.215194				520	0.188865	0.232283	0.239171	0.191595	0.268347
521	0.195021	0.218844	0.220763	0.204579	0.206289	0.208937	0.188022	0.229683	0.222922	0.272904	0.274945	0.335221	0.266416	0.361154	0.302793	0.31731	0.297566	0.220763				521	0.199802	0.227928	0.218542	0.182412	0.22056	0.22886	0.193406	0.204623	0.203908	0.279563	0.300649	0.351828	0.268138	0.311095	0.30189	0.309584	0.176845	0.22056				521	0.189911	0.229474	0.235897	0.189952	0.264122
522	0.196804	0.221424	0.220689	0.201645	0.206814	0.202527	0.187784	0.228264	0.224228	0.274637	0.279012	0.333658	0.267839	0.360834	0.300337	0.324503	0.291461	0.220689				522	0.204597	0.226817	0.21407	0.185186	0.225463	0.233775	0.198464	0.202684	0.200719	0.281062	0.302112	0.352931	0.267747	0.316967	0.296968	0.308775	0.181944	0.225463				522	0.191739	0.226923	0.231298	0.189898	0.25987
523	0.198126	0.224103	0.21982	0.198216	0.206296	0.19843	0.18872	0.225942	0.224595	0.275065	0.281694	0.335472	0.270625	0.360267	0.298061	0.331498	0.280895	0.21982				523	0.207939	0.224817	0.211231	0.190969	0.229159	0.237361	0.201953	0.201294	0.198871	0.283021	0.304749	0.354255	0.268575	0.321324	0.291836	0.308686	0.183828	0.229159				523	0.194341	0.22533	0.226033	0.192405	0.255494
524	0.198749	0.225423	0.218331	0.195543	0.206195	0.19772	0.192312	0.224293	0.225516	0.274516	0.283316	0.34111	0.274137	0.359721	0.296238	0.336319	0.269138	0.218331				524	0.208593	0.222418	0.210341	0.194727	0.233455	0.238401	0.204351	0.200931	0.198926	0.284869	0.305487	0.355869	0.270671	0.323683	0.287436	0.308791	0.188165	0.233455				524	0.197901	0.224806	0.220927	0.196437	0.251799
525	0.19904	0.224022	0.216772	0.194032	0.207616	0.20012	0.198604	0.223987	0.227656	0.273902	0.286327	0.348151	0.277464	0.359836	0.294743	0.337882	0.265826	0.216772				525	0.206643	0.219374	0.211555	0.196136	0.239276	0.23676	0.205503	0.201536	0.20123	0.285999	0.30447	0.356789	0.273552	0.324188	0.283736	0.308581	0.185926	0.239276				525	0.201744	0.224444	0.216883	0.199839	0.249535
526	0.199363	0.220729	0.215774	0.193466	0.21127	0.203545	0.204442	0.22405	0.230506	0.273485	0.29055	0.353179	0.280531	0.360968	0.293771	0.336679	0.268491	0.215774				526	0.203128	0.215751	0.214822	0.197755	0.245105	0.233328	0.205658	0.202073	0.205269	0.286221	0.304227	0.355938	0.277143	0.323318	0.280788	0.30693	0.186685	0.245105				526	0.204317	0.223463	0.213272	0.201308	0.248638
527	0.199998	0.218628	0.216104	0.193453	0.216999	0.206751	0.207749	0.222524	0.232302	0.272792	0.294208	0.355336	0.283674	0.362987	0.293572	0.333668	0.275517	0.216104				527	0.199242	0.212361	0.219916	0.200802	0.248595	0.229083	0.205117	0.201651	0.209867	0.285159	0.304371	0.352749	0.28068	0.321913	0.278778	0.304358	0.182299	0.248595				527	0.206104	0.222138	0.210767	0.200429	0.248929
528	0.201496	0.218838	0.217257	0.194084	0.222568	0.209085	0.207984	0.218615	0.231056	0.270868	0.29728	0.356368	0.286877	0.364838	0.2939	0.329738	0.27843	0.217257				528	0.195093	0.210253	0.226256	0.204363	0.250825	0.224655	0.20359	0.201211	0.213911	0.283302	0.302501	0.347737	0.283164	0.32086	0.277802	0.301598	0.181954	0.250825				528	0.20828	0.221699	0.210602	0.19821	0.250265
529	0.203337	0.220339	0.218662	0.195647	0.225887	0.210403	0.206513	0.213689	0.225889	0.267213	0.299926	0.357805	0.289582	0.365787	0.294398	0.325324	0.276937	0.218662				529	0.190482	0.210997	0.232981	0.205563	0.253525	0.220187	0.201491	0.201742	0.216725	0.28095	0.299346	0.342519	0.284743	0.320977	0.27839	0.300286	0.174349	0.253525				529	0.210848	0.222351	0.212788	0.195885	0.252311
530	0.203559	0.221129	0.220484	0.197929	0.226837	0.210597	0.20496	0.209802	0.218513	0.262759	0.30064	0.360282	0.291142	0.365568	0.294935	0.320907	0.273341	0.220484				530	0.185727	0.21421	0.239219	0.202452	0.257207	0.21566	0.200081	0.203415	0.217939	0.278732	0.29775	0.338525	0.286475	0.322404	0.280386	0.300402	0.172566	0.257207				530	0.212142	0.223506	0.216432	0.194204	0.254528
531	0.201922	0.220842	0.222848	0.200658	0.227412	0.209862	0.203575	0.208097	0.21144	0.259019	0.297695	0.362696	0.291578	0.364024	0.295614	0.31691	0.270985	0.222848				531	0.182151	0.218253	0.24409	0.197541	0.260541	0.211385	0.201248	0.205117	0.217932	0.277581	0.297425	0.336646	0.288454	0.324383	0.282684	0.302941	0.170512	0.260541				531	0.209849	0.22426	0.221079	0.193513	0.256824
532	0.201011	0.220081	0.225511	0.203717	0.229072	0.208857	0.202078	0.207833	0.206247	0.256589	0.293337	0.363058	0.291446	0.361229	0.2963	0.314489	0.269603	0.225511				532	0.181494	0.221974	0.247274	0.194273	0.2628	0.207929	0.205513	0.204896	0.217077	0.277371	0.294851	0.336832	0.290079	0.325538	0.283938	0.306161	0.180123	0.2628				532	0.204546	0.224723	0.225722	0.193775	0.258866
533	0.20253	0.219049	0.228627	0.207273	0.231777	0.208717	0.201157	0.207351	0.203459	0.255369	0.290647	0.361284	0.291624	0.357626	0.296556	0.313505	0.269388	0.228627				533	0.184102	0.22461	0.248564	0.193807	0.264483	0.205655	0.21091	0.203185	0.215601	0.278749	0.290298	0.338376	0.29037	0.325926	0.284234	0.309318	0.188481	0.264483				533	0.199025	0.224492	0.229539	0.194863	0.261187
534	0.205755	0.217561	0.232137	0.210993	0.234243	0.209807	0.201525	0.205692	0.20293	0.255055	0.288725	0.359391	0.292034	0.35416	0.29622	0.313152	0.276406	0.232137				534	0.188586	0.225926	0.248328	0.194428	0.266001	0.204636	0.214414	0.202894	0.213974	0.281749	0.287616	0.339703	0.288624	0.326806	0.283823	0.311553	0.193208	0.266001				534	0.195084	0.224172	0.231973	0.19673	0.263802
535	0.207911	0.21588	0.235151	0.213893	0.233824	0.211336	0.204642	0.203927	0.203967	0.254776	0.28601	0.359467	0.292459	0.35152	0.295218	0.311866	0.284581	0.235151				535	0.193278	0.225822	0.247195	0.192482	0.265424	0.203974	0.214138	0.205068	0.212766	0.286088	0.288063	0.339855	0.285213	0.328783	0.282995	0.313195	0.195726	0.265424				535	0.191983	0.22449	0.2332	0.200082	0.265581
536	0.205879	0.214841	0.237219	0.215256	0.230631	0.211336	0.209914	0.20375	0.205761	0.254492	0.28482	0.3621	0.29226	0.350377	0.293575	0.309305	0.291112	0.237219				536	0.197289	0.22422	0.245951	0.188236	0.262207	0.202605	0.210143	0.208589	0.211867	0.291315	0.289176	0.338379	0.281448	0.331601	0.282151	0.316226	0.200353	0.262207				536	0.187556	0.225917	0.233284	0.203976	0.265213
537	0.200322	0.214837	0.238172	0.215371	0.226308	0.209453	0.215189	0.20573	0.208416	0.254818	0.286556	0.366147	0.291707	0.350986	0.291398	0.307046	0.290246	0.238172				537	0.199614	0.221511	0.244846	0.18641	0.257583	0.201262	0.204405	0.210864	0.211332	0.296485	0.289152	0.335838	0.278299	0.334543	0.281212	0.321359	0.203141	0.257583				537	0.182644	0.229214	0.232322	0.207522	0.263417
538	0.195644	0.215583	0.238105	0.214491	0.222717	0.206587	0.219058	0.20827	0.212059	0.256152	0.288112	0.369082	0.291549	0.352502	0.289156	0.305835	0.284292	0.238105				538	0.199551	0.217508	0.243762	0.188948	0.253958	0.200537	0.199059	0.210907	0.211277	0.301093	0.290175	0.33257	0.275772	0.337338	0.280732	0.327242	0.206354	0.253958				538	0.181209	0.234332	0.229573	0.208131	0.262083
539	0.194727	0.216948	0.237277	0.212239	0.220791	0.204432	0.22109	0.210193	0.215884	0.258629	0.287112	0.368793	0.291585	0.354257	0.286661	0.305034	0.277925	0.237277				539	0.196995	0.213326	0.242383	0.193077	0.252468	0.201287	0.195254	0.210965	0.211663	0.30435	0.292705	0.32813	0.273284	0.340066	0.281252	0.332122	0.200205	0.252468				539	0.185313	0.240239	0.225402	0.204542	0.262059
540	0.197061	0.220085	0.236331	0.208251	0.221126	0.203328	0.222393	0.211017	0.218797	0.261886	0.287306	0.365212	0.291369	0.35564	0.284208	0.304276	0.273751	0.236331				540	0.193592	0.210192	0.240445	0.195316	0.252019	0.203513	0.192438	0.21273	0.211901	0.305627	0.295107	0.322831	0.270587	0.342362	0.28299	0.33445	0.204746	0.252019				540	0.193119	0.245305	0.22078	0.197741	0.262726
541	0.199355	0.226089	0.235546	0.203063	0.222932	0.203462	0.223536	0.21131	0.220004	0.265274	0.290437	0.360371	0.290929	0.356087	0.282536	0.303993	0.272313	0.235546				541	0.191589	0.2091	0.238222	0.19551	0.249375	0.206255	0.188897	0.216067	0.211041	0.3049	0.295272	0.318465	0.268504	0.342952	0.286115	0.334283	0.203465	0.249375				541	0.20056	0.248341	0.217482	0.190472	0.262214
542	0.198265	0.234452	0.234972	0.198225	0.223531	0.203282	0.223478	0.212078	0.219512	0.268768	0.292974	0.356554	0.290621	0.35509	0.28199	0.304927	0.274348	0.234972				542	0.192264	0.210221	0.236053	0.196335	0.244141	0.208732	0.184354	0.219281	0.208344	0.302275	0.293952	0.315634	0.26706	0.340869	0.290056	0.331173	0.204756	0.244141				542	0.204926	0.249849	0.216039	0.185794	0.259188
543	0.195031	0.242986	0.234717	0.195297	0.221329	0.201645	0.220638	0.213718	0.217851	0.272051	0.290474	0.355608	0.291066	0.352594	0.281874	0.307353	0.276465	0.234717				543	0.194769	0.212644	0.233943	0.199235	0.239157	0.210955	0.182101	0.219807	0.204409	0.298492	0.292844	0.314242	0.266577	0.337071	0.294287	0.325833	0.208212	0.239157				543	0.20632	0.250088	0.216147	0.184992	0.255237
544	0.193249	0.249239	0.234636	0.194303	0.219087	0.199724	0.215216	0.215824	0.215544	0.274685	0.286519	0.356554	0.292344	0.34905	0.282502	0.310724	0.278143	0.234636				544	0.196739	0.214745	0.231935	0.202837	0.237297	0.212717	0.184644	0.217089	0.200957	0.294143	0.290899	0.313513	0.266605	0.333502	0.298615	0.319728	0.203308	0.237297				544	0.206468	0.24933	0.216973	0.186584	0.252987
545	0.195452	0.252339	0.234267	0.194103	0.219688	0.19963	0.21002	0.217848	0.213274	0.276007	0.284413	0.357924	0.293872	0.344915	0.283637	0.313888	0.277499	0.234267				545	0.196664	0.215656	0.230241	0.203154	0.238928	0.213682	0.19089	0.21347	0.199401	0.290164	0.286811	0.312404	0.266453	0.331827	0.302906	0.314776	0.209043	0.238928				545	0.206538	0.247388	0.217532	0.18812	0.252877
546	0.200866	0.253267	0.233317	0.193021	0.223554	0.202359	0.206964	0.219482	0.211549	0.275695	0.282847	0.357972	0.294829	0.340652	0.284736	0.3161	0.276879	0.233317				546	0.195053	0.216571	0.228988	0.198925	0.242647	0.213113	0.197372	0.21067	0.200134	0.287409	0.281445	0.309963	0.265705	0.332712	0.306856	0.313526	0.2157	0.242647				546	0.206823	0.243811	0.216997	0.189767	0.254361
547	0.206054	0.253493	0.232014	0.190402	0.228735	0.206596	0.206047	0.220041	0.210248	0.273797	0.279266	0.356433	0.29449	0.336756	0.285469	0.318469	0.277434	0.232014				547	0.193474	0.218094	0.228371	0.193989	0.24781	0.211069	0.200989	0.208982	0.202371	0.285574	0.27611	0.305737	0.264141	0.335717	0.309826	0.315996	0.22813	0.24781				547	0.206374	0.238689	0.215454	0.193112	0.255951
548	0.207512	0.253262	0.230721	0.187374	0.233189	0.210375	0.204977	0.219834	0.209015	0.271266	0.277104	0.354726	0.293217	0.333622	0.285289	0.322181	0.280925	0.230721				548	0.19271	0.220634	0.22822	0.192081	0.253889	0.207982	0.202015	0.206555	0.204923	0.285274	0.271065	0.300223	0.261375	0.339947	0.311818	0.320925	0.231025	0.253889				548	0.204339	0.233029	0.213693	0.198294	0.256037
549	0.205513	0.252258	0.229701	0.186202	0.235213	0.213298	0.201774	0.219358	0.207618	0.268874	0.278365	0.35328	0.291263	0.331132	0.284161	0.32667	0.284799	0.229701				549	0.191983	0.223523	0.228197	0.193486	0.259488	0.204481	0.202753	0.201822	0.20727	0.286725	0.26677	0.293643	0.25732	0.344819	0.313093	0.325618	0.223459	0.259488				549	0.201661	0.228485	0.212328	0.203652	0.253666
550	0.202586	0.25082	0.228666	0.188258	0.234314	0.215906	0.197997	0.219619	0.206451	0.267467	0.280561	0.351823	0.289559	0.32886	0.282706	0.330461	0.288525	0.228666				550	0.188977	0.226288	0.227984	0.195175	0.26247	0.201348	0.204702	0.196336	0.209863	0.289262	0.264142	0.287541	0.253212	0.349517	0.313654	0.328422	0.215152	0.26247				550	0.200299	0.226109	0.21196	0.20748	0.249681
551	0.200274	0.249653	0.227256	0.19256	0.230842	0.218347	0.196902	0.221142	0.207071	0.267	0.279698	0.349699	0.288445	0.326902	0.281219	0.332618	0.289938	0.227256				551	0.185175	0.228686	0.227065	0.193238	0.263415	0.19829	0.207701	0.192318	0.213164	0.291285	0.262504	0.283874	0.250912	0.353178	0.313405	0.330493	0.206246	0.263415				551	0.200434	0.226511	0.213283	0.209125	0.246514
552	0.198005	0.248601	0.225043	0.196322	0.226275	0.220213	0.199084	0.223118	0.210013	0.267057	0.277719	0.346448	0.288678	0.32558	0.279542	0.333021	0.286634	0.225043				552	0.18434	0.230452	0.225123	0.188281	0.263678	0.194846	0.210354	0.191072	0.216418	0.292054	0.260332	0.283634	0.25142	0.354659	0.312786	0.332372	0.200517	0.263678				552	0.200282	0.22952	0.216411	0.209903	0.245189
553	0.1946	0.248071	0.222258	0.199047	0.221936	0.220417	0.201663	0.223235	0.21404	0.267469	0.277727	0.342288	0.289811	0.32494	0.277503	0.331833	0.280513	0.222258				553	0.188327	0.231579	0.222125	0.184434	0.264201	0.191548	0.211106	0.191786	0.218185	0.291117	0.2586	0.286542	0.254017	0.35364	0.311996	0.33349	0.195938	0.264201				553	0.198336	0.233279	0.220567	0.21033	0.245672
554	0.190041	0.247915	0.219276	0.201245	0.218542	0.218489	0.201386	0.22105	0.217137	0.268399	0.279018	0.338463	0.29005	0.324832	0.275193	0.329832	0.274239	0.219276				554	0.194831	0.2319	0.218554	0.184402	0.264006	0.190174	0.209723	0.192862	0.21704	0.289476	0.259311	0.290397	0.256482	0.350473	0.311246	0.333354	0.186384	0.264006				554	0.194512	0.234264	0.225403	0.210463	0.24681
555	0.18649	0.248503	0.215587	0.202571	0.215355	0.215099	0.197185	0.218258	0.21821	0.270375	0.277816	0.336748	0.288462	0.32496	0.272715	0.327904	0.269819	0.215587				555	0.199364	0.231274	0.215141	0.187187	0.261259	0.191731	0.208022	0.194139	0.213301	0.287701	0.260815	0.29383	0.258237	0.346595	0.31066	0.331328	0.192031	0.261259				555	0.190744	0.231927	0.230618	0.209656	0.246275
556	0.18575	0.249858	0.211261	0.202348	0.212515	0.21179	0.193261	0.215585	0.217945	0.272714	0.274745	0.337151	0.285494	0.324286	0.271076	0.326136	0.271847	0.211261				556	0.201362	0.22931	0.212654	0.189068	0.256178	0.195671	0.208021	0.196443	0.209027	0.285836	0.260378	0.296472	0.260461	0.34327	0.310256	0.329911	0.182535	0.256178				556	0.189123	0.229182	0.235739	0.207235	0.243804
557	0.187693	0.250738	0.206986	0.200447	0.210659	0.20976	0.193459	0.213274	0.218212	0.274683	0.272788	0.337954	0.282211	0.322506	0.270886	0.324989	0.275318	0.206986				557	0.203017	0.226059	0.211385	0.187999	0.250424	0.200399	0.210297	0.20006	0.206142	0.283834	0.260421	0.29878	0.264409	0.340691	0.310306	0.326767	0.192456	0.250424				557	0.190269	0.228532	0.240704	0.20306	0.241399
558	0.191062	0.250194	0.203881	0.197352	0.210497	0.208765	0.198147	0.210457	0.219912	0.275754	0.271454	0.33721	0.279711	0.31982	0.272169	0.324786	0.279902	0.203881				558	0.205202	0.221169	0.2115	0.187904	0.246261	0.203928	0.21398	0.20302	0.204786	0.282159	0.263971	0.300828	0.269473	0.33882	0.310573	0.322581	0.189263	0.246261				558	0.192698	0.23077	0.245317	0.198364	0.24079
559	0.194782	0.248345	0.202886	0.194748	0.212162	0.207233	0.20428	0.20583	0.223076	0.276537	0.269327	0.334174	0.278548	0.31623	0.274773	0.325823	0.281457	0.202886				559	0.207174	0.215556	0.213164	0.191566	0.243573	0.205691	0.216862	0.203734	0.204024	0.281058	0.269079	0.301963	0.274901	0.337925	0.310621	0.316909	0.189575	0.243573				559	0.193347	0.234876	0.249166	0.19521	0.241743
560	0.198396	0.246366	0.2041	0.193	0.215429	0.203972	0.206775	0.199354	0.22723	0.276602	0.267685	0.329981	0.279033	0.312257	0.278432	0.327393	0.279927	0.2041				560	0.207413	0.210362	0.216384	0.198405	0.240497	0.206634	0.216744	0.203282	0.202639	0.280721	0.272166	0.301576	0.280347	0.338505	0.31035	0.311103	0.193932	0.240497				560	0.190665	0.23854	0.251879	0.193775	0.242959
561	0.201544	0.24493	0.206284	0.192153	0.219108	0.199925	0.205648	0.19335	0.231206	0.275996	0.268129	0.325934	0.280207	0.30875	0.282705	0.328636	0.27538	0.206284				561	0.204654	0.206891	0.221061	0.204618	0.237094	0.207355	0.214358	0.204012	0.200659	0.280981	0.273654	0.301209	0.285913	0.340579	0.309446	0.30659	0.189147	0.237094				561	0.186938	0.239261	0.253079	0.192957	0.24343
562	0.203596	0.243539	0.207876	0.19208	0.222154	0.197218	0.20495	0.190203	0.232756	0.275081	0.26932	0.323071	0.280375	0.306368	0.287098	0.329015	0.26916	0.207876				562	0.199902	0.205139	0.226959	0.206727	0.235463	0.207965	0.211005	0.206303	0.199186	0.281918	0.275836	0.302569	0.291164	0.343352	0.30815	0.302991	0.189328	0.235463				562	0.185606	0.237401	0.252908	0.192119	0.243478
563	0.204202	0.241111	0.208634	0.192931	0.223523	0.197132	0.206733	0.19073	0.231988	0.274441	0.269552	0.32176	0.27901	0.306026	0.290746	0.328634	0.263707	0.208634				563	0.195603	0.20502	0.233916	0.204942	0.236977	0.207513	0.20803	0.208692	0.198942	0.28328	0.277538	0.305159	0.295093	0.346204	0.306762	0.300836	0.181026	0.236977				563	0.187708	0.23495	0.251293	0.190774	0.243577
564	0.203313	0.236934	0.209632	0.194906	0.22337	0.198972	0.20969	0.193612	0.230705	0.274457	0.27012	0.321897	0.277253	0.307563	0.293315	0.327903	0.26154	0.209632				564	0.193897	0.206918	0.241338	0.201651	0.240408	0.205013	0.206318	0.209909	0.199772	0.283752	0.276208	0.30796	0.296356	0.348634	0.305177	0.299725	0.175767	0.240408				564	0.191693	0.233147	0.248653	0.188904	0.243194
565	0.201445	0.232182	0.211424	0.197454	0.222695	0.200137	0.210528	0.196855	0.229504	0.275024	0.27135	0.323631	0.27608	0.310401	0.294822	0.326769	0.265198	0.211424				565	0.194395	0.211961	0.248545	0.199	0.244068	0.201061	0.205226	0.209485	0.200626	0.283378	0.272761	0.309458	0.295221	0.350578	0.302732	0.299787	0.174494	0.244068				565	0.194249	0.231884	0.244763	0.187059	0.242055
566	0.199225	0.228538	0.214245	0.1997	0.222262	0.199975	0.208046	0.200315	0.228427	0.275821	0.271285	0.32604	0.276581	0.313364	0.295855	0.325521	0.272421	0.214245				566	0.19525	0.219768	0.255023	0.197303	0.247999	0.196919	0.204135	0.2088	0.200888	0.282221	0.270589	0.308881	0.293327	0.352224	0.299973	0.300701	0.175865	0.247999				566	0.195053	0.230515	0.240164	0.186834	0.240264
567	0.19696	0.226245	0.217737	0.20147	0.222562	0.200022	0.20502	0.205688	0.227489	0.276139	0.26999	0.328299	0.278759	0.314859	0.2969	0.325166	0.283256	0.217737				567	0.195253	0.228912	0.260475	0.194994	0.253219	0.193764	0.201422	0.209308	0.20094	0.280675	0.269794	0.306794	0.292272	0.353201	0.297635	0.301056	0.188212	0.253219				567	0.195936	0.228325	0.23576	0.189352	0.238944
568	0.194598	0.224836	0.22154	0.20393	0.221962	0.201404	0.204018	0.213425	0.22636	0.276159	0.269898	0.330017	0.281843	0.31342	0.298054	0.325032	0.294853	0.22154				568	0.19482	0.237056	0.264918	0.190471	0.259028	0.192561	0.197849	0.210646	0.201502	0.279375	0.267813	0.304376	0.293287	0.353149	0.295991	0.301669	0.186251	0.259028				568	0.19759	0.224515	0.231786	0.194231	0.238678
569	0.192878	0.223725	0.22534	0.207924	0.218863	0.203405	0.205204	0.22247	0.224724	0.276807	0.270779	0.330913	0.284713	0.30887	0.299384	0.324639	0.306493	0.22534				569	0.194311	0.242301	0.267929	0.185407	0.263629	0.192547	0.195583	0.21064	0.203183	0.278144	0.265819	0.302657	0.296013	0.352418	0.295222	0.302163	0.196783	0.263629				569	0.198186	0.222374	0.230487	0.19656	0.238752
570	0.193507	0.223242	0.229352	0.212601	0.213518	0.204488	0.206169	0.230691	0.222687	0.277981	0.269405	0.331327	0.286532	0.302794	0.30036	0.32396	0.31543	0.229352				570	0.193805	0.244159	0.271346	0.183736	0.266243	0.19205	0.196514	0.207145	0.204711	0.277346	0.266734	0.301908	0.299733	0.350681	0.29452	0.303441	0.200544	0.266243				570	0.198284	0.216074	0.227722	0.202148	0.238435
571	0.196225	0.223765	0.233155	0.215594	0.209131	0.204407	0.204412	0.236455	0.220655	0.279241	0.265844	0.331036	0.28737	0.296781	0.300331	0.323139	0.317189	0.233155				571	0.19262	0.243216	0.274805	0.186464	0.268307	0.190455	0.199867	0.201391	0.205315	0.276055	0.270281	0.302027	0.303711	0.348194	0.294044	0.304602	0.202259	0.268307				571	0.19603	0.21031	0.225092	0.205967	0.238202
572	0.198792	0.225178	0.236624	0.214733	0.207256	0.204925	0.200591	0.240293	0.219176	0.279415	0.264135	0.329649	0.287518	0.291703	0.299177	0.322117	0.314255	0.236624				572	0.189934	0.240715	0.277405	0.190503	0.271338	0.189481	0.202752	0.19669	0.20512	0.274353	0.272767	0.302901	0.307035	0.345854	0.294327	0.304942	0.198966	0.271338				572	0.192959	0.207389	0.222353	0.207157	0.238899
573	0.199221	0.227056	0.23978	0.210674	0.209077	0.207162	0.196741	0.243389	0.218465	0.277856	0.265479	0.327063	0.28702	0.288307	0.297475	0.320975	0.306283	0.23978				573	0.186251	0.237647	0.278468	0.19198	0.27504	0.190735	0.202767	0.194119	0.204261	0.273397	0.274464	0.303877	0.309781	0.344024	0.295459	0.304541	0.189955	0.27504				573	0.191755	0.209038	0.220332	0.206815	0.241605
574	0.197833	0.229503	0.242389	0.206461	0.212611	0.210502	0.19413	0.246113	0.218073	0.274882	0.267114	0.324367	0.286279	0.287369	0.295389	0.319403	0.297773	0.242389				574	0.183506	0.234057	0.277549	0.190557	0.27686	0.19414	0.200271	0.193963	0.202724	0.27383	0.279114	0.305286	0.312147	0.342725	0.296981	0.304079	0.185656	0.27686				574	0.193029	0.214531	0.219041	0.206094	0.245365
575	0.196325	0.233074	0.244271	0.204215	0.216251	0.212825	0.192104	0.247907	0.217099	0.272138	0.266425	0.323155	0.285977	0.289014	0.293178	0.31825	0.291289	0.244271				575	0.183366	0.229675	0.274836	0.189181	0.275361	0.198308	0.198236	0.194075	0.20024	0.275384	0.286291	0.3069	0.3142	0.342275	0.298091	0.303812	0.183631	0.275361				575	0.194676	0.221609	0.218538	0.20438	0.249056
576	0.196805	0.237673	0.245237	0.204224	0.218646	0.213404	0.190433	0.247999	0.215393	0.270984	0.265898	0.32379	0.286771	0.292158	0.291096	0.316983	0.285733	0.245237				576	0.185664	0.224903	0.270318	0.189809	0.272928	0.201424	0.198827	0.193168	0.197048	0.276924	0.291422	0.308779	0.315536	0.342296	0.298199	0.303627	0.189105	0.272928				576	0.194804	0.227554	0.218519	0.201311	0.252267
577	0.199773	0.242289	0.244939	0.204337	0.220361	0.213446	0.190328	0.246811	0.213777	0.271464	0.267928	0.325167	0.288452	0.294882	0.289443	0.314964	0.286415	0.244939				577	0.189662	0.220316	0.263834	0.191898	0.27081	0.202755	0.202382	0.193503	0.19473	0.277217	0.294524	0.310756	0.315433	0.342171	0.297727	0.303493	0.191126	0.27081				577	0.19258	0.231536	0.218615	0.196675	0.255783
578	0.203945	0.246369	0.243739	0.201954	0.221679	0.214738	0.193359	0.244779	0.213244	0.272836	0.270485	0.325859	0.289625	0.29619	0.288114	0.311638	0.29201	0.243739				578	0.194777	0.216206	0.256138	0.192992	0.269852	0.203478	0.206895	0.196851	0.194445	0.276502	0.297801	0.312294	0.313697	0.341364	0.297299	0.304438	0.190491	0.269852				578	0.188328	0.234958	0.219231	0.191529	0.259971
579	0.207388	0.250511	0.241981	0.196531	0.223004	0.217324	0.198271	0.24199	0.214778	0.274346	0.271938	0.325037	0.289417	0.296245	0.286808	0.307659	0.294755	0.241981				579	0.200802	0.211987	0.24776	0.192503	0.269195	0.204469	0.210008	0.202623	0.196112	0.276141	0.300478	0.312842	0.311655	0.339912	0.297483	0.307616	0.19554	0.269195				579	0.184332	0.238036	0.220747	0.187479	0.264084
580	0.208673	0.255322	0.240791	0.191043	0.224672	0.219136	0.202395	0.237902	0.217536	0.275784	0.274671	0.322865	0.287959	0.295525	0.285384	0.304423	0.288098	0.240791				580	0.207104	0.206864	0.239219	0.192825	0.268809	0.205727	0.210551	0.209073	0.19896	0.276848	0.300928	0.312523	0.309851	0.338142	0.29829	0.3125	0.205144	0.268809				580	0.18168	0.239853	0.222829	0.185658	0.267618
581	0.20829	0.259474	0.240724	0.188325	0.226485	0.218322	0.20395	0.232835	0.220314	0.277925	0.279566	0.320959	0.286096	0.293951	0.283965	0.303739	0.27002	0.240724				581	0.212539	0.201081	0.231212	0.19565	0.269466	0.206596	0.210108	0.212636	0.202227	0.278842	0.300665	0.31185	0.308541	0.336244	0.298977	0.317758	0.210285	0.269466				581	0.180144	0.239766	0.224529	0.185996	0.269631
582	0.208126	0.261402	0.240698	0.189068	0.226577	0.215925	0.204131	0.2279	0.222137	0.280629	0.284332	0.320913	0.284251	0.292068	0.282998	0.304808	0.252346	0.240698				582	0.216023	0.196106	0.224675	0.200845	0.270772	0.205795	0.210364	0.211587	0.206144	0.281727	0.300885	0.311284	0.307149	0.333586	0.299028	0.320946	0.214299	0.270772				582	0.180454	0.237953	0.225748	0.187337	0.270503
583	0.209471	0.259726	0.240167	0.191388	0.225303	0.214417	0.204384	0.224308	0.223366	0.283442	0.28589	0.322191	0.282895	0.290756	0.282695	0.307039	0.245599	0.240167				583	0.217219	0.194086	0.220077	0.205687	0.271367	0.203412	0.210999	0.208469	0.210975	0.284853	0.300674	0.311243	0.304749	0.33002	0.299036	0.32221	0.211139	0.271367				583	0.182809	0.235635	0.226232	0.188856	0.269614
584	0.212247	0.255302	0.239281	0.192909	0.224245	0.214974	0.206391	0.22211	0.22449	0.285689	0.285563	0.323661	0.282261	0.290727	0.282758	0.309969	0.247163	0.239281				584	0.216573	0.196195	0.217943	0.207408	0.270714	0.200106	0.211035	0.206262	0.216308	0.288463	0.298642	0.311072	0.302022	0.325716	0.299438	0.322585	0.210686	0.270714				584	0.188044	0.233308	0.225782	0.190082	0.26865
585	0.214864	0.250255	0.238148	0.193569	0.224802	0.216179	0.209515	0.219589	0.227103	0.286903	0.285885	0.325046	0.282018	0.292115	0.282545	0.313177	0.254314	0.238148				585	0.214844	0.202273	0.21863	0.206236	0.269504	0.19717	0.208625	0.20638	0.221115	0.293282	0.297416	0.310343	0.299243	0.32131	0.300055	0.322751	0.205854	0.269504				585	0.194851	0.231519	0.224527	0.191496	0.268278
586	0.215688	0.246101	0.237015	0.195036	0.226139	0.214298	0.21131	0.215261	0.231573	0.286952	0.287289	0.326365	0.281796	0.294234	0.281966	0.316678	0.2669	0.237015				586	0.211491	0.210846	0.22155	0.204563	0.268874	0.195846	0.203893	0.208308	0.224183	0.299135	0.299094	0.308974	0.295931	0.317865	0.300388	0.321565	0.203639	0.268874				586	0.200696	0.229838	0.222661	0.194014	0.268861
587	0.214353	0.243759	0.235797	0.19763	0.226617	0.207756	0.210296	0.210086	0.237227	0.28627	0.288863	0.327317	0.281521	0.296257	0.281233	0.320755	0.280633	0.235797				587	0.205795	0.220409	0.225574	0.203502	0.268892	0.196674	0.199471	0.209441	0.22489	0.305362	0.301034	0.307588	0.291504	0.316144	0.300215	0.319198	0.197021	0.268892				587	0.20374	0.22745	0.220098	0.197378	0.269389
588	0.212499	0.242747	0.234117	0.200943	0.225607	0.200369	0.208364	0.206055	0.242424	0.285599	0.290328	0.327722	0.280788	0.298156	0.28089	0.325188	0.289379	0.234117				588	0.198342	0.229283	0.22971	0.202591	0.268752	0.19959	0.197371	0.208109	0.223774	0.310986	0.299136	0.307228	0.286289	0.316023	0.299485	0.316283	0.194672	0.268752				588	0.204584	0.225623	0.216906	0.200363	0.268319
589	0.211296	0.241945	0.231825	0.203425	0.22485	0.196202	0.208323	0.203995	0.245583	0.285673	0.292022	0.327378	0.278888	0.300542	0.281368	0.329885	0.289529	0.231825				589	0.192188	0.237145	0.23359	0.199475	0.267647	0.203555	0.197559	0.205801	0.221732	0.31526	0.29761	0.30846	0.28087	0.316986	0.298612	0.313562	0.191734	0.267647				589	0.205154	0.224561	0.21358	0.202189	0.264915
590	0.210642	0.240458	0.229439	0.203985	0.224187	0.196524	0.210811	0.203011	0.246881	0.286881	0.292998	0.326634	0.277374	0.303572	0.282762	0.333484	0.287504	0.229439				590	0.189834	0.24452	0.236929	0.193534	0.266544	0.207414	0.197864	0.20439	0.219101	0.31758	0.298938	0.310561	0.275509	0.318414	0.298111	0.310723	0.188941	0.266544				590	0.206506	0.223661	0.210479	0.203077	0.260712
591	0.209337	0.238223	0.227407	0.202385	0.223832	0.199141	0.214062	0.20065	0.247566	0.289339	0.293098	0.325248	0.276216	0.306781	0.285661	0.335956	0.28847	0.227407				591	0.19134	0.251345	0.239336	0.187952	0.267072	0.210489	0.196397	0.204193	0.216302	0.318405	0.300168	0.312161	0.269991	0.319674	0.298167	0.308105	0.182551	0.267072				591	0.207896	0.221921	0.208359	0.203376	0.257766
592	0.206752	0.235585	0.226262	0.199754	0.223698	0.199964	0.21558	0.195614	0.247979	0.292742	0.292883	0.323454	0.27542	0.309939	0.28924	0.337498	0.29106	0.226262				592	0.193935	0.257201	0.240642	0.186888	0.269108	0.213984	0.193376	0.203787	0.213794	0.317903	0.298489	0.312672	0.264668	0.320176	0.298659	0.306512	0.179967	0.269108				592	0.207309	0.21989	0.207232	0.204036	0.257098
593	0.204177	0.232394	0.225529	0.197333	0.224069	0.198064	0.215471	0.190354	0.248	0.296207	0.291897	0.322026	0.275723	0.312859	0.293425	0.337839	0.29849	0.225529				593	0.193864	0.261295	0.24083	0.19094	0.27142	0.217744	0.19083	0.201751	0.211782	0.31627	0.297673	0.312745	0.259987	0.31962	0.299687	0.307148	0.180996	0.27142				593	0.20413	0.219038	0.207231	0.205725	0.258641
594	0.203181	0.228669	0.224814	0.195672	0.224219	0.196471	0.216202	0.188334	0.246753	0.29889	0.289227	0.321779	0.277718	0.315213	0.297755	0.336832	0.303973	0.224814				594	0.191046	0.263742	0.239977	0.197014	0.273602	0.22124	0.19058	0.199059	0.21049	0.313929	0.300809	0.313724	0.256574	0.318054	0.301549	0.310125	0.186144	0.273602				594	0.19925	0.220529	0.208707	0.207718	0.261175
595	0.204032	0.22406	0.224077	0.194776	0.222844	0.197316	0.218636	0.19086	0.243413	0.30105	0.286915	0.322981	0.281225	0.316718	0.301625	0.334877	0.30793	0.224077				595	0.189205	0.265111	0.238073	0.201117	0.275995	0.22343	0.19258	0.197686	0.210354	0.31161	0.306057	0.3155	0.254904	0.315682	0.304026	0.314906	0.186452	0.275995				595	0.195274	0.22399	0.21135	0.208048	0.262696
596	0.204785	0.219552	0.223572	0.194138	0.219418	0.200646	0.221572	0.195463	0.238446	0.303385	0.287137	0.325438	0.285266	0.317614	0.304843	0.332146	0.306751	0.223572				596	0.190614	0.266138	0.235575	0.201392	0.278751	0.222978	0.194761	0.198144	0.211378	0.309668	0.309395	0.316574	0.255116	0.313238	0.306762	0.320561	0.181639	0.278751				596	0.193589	0.227714	0.214581	0.205819	0.261757
597	0.203273	0.215295	0.22339	0.193201	0.215589	0.2043	0.222204	0.198292	0.233786	0.30536	0.288735	0.328363	0.288856	0.318335	0.306912	0.330233	0.296248	0.22339				597	0.194475	0.266896	0.233176	0.199063	0.281113	0.219887	0.196115	0.199208	0.213261	0.308389	0.310805	0.316267	0.256948	0.311742	0.30946	0.325828	0.183317	0.281113				597	0.193491	0.230101	0.217554	0.202046	0.259154
598	0.199443	0.212391	0.223682	0.192092	0.212944	0.206577	0.218822	0.199026	0.230186	0.306237	0.288962	0.330294	0.291351	0.31932	0.307428	0.329186	0.278793	0.223682				598	0.196667	0.267234	0.231498	0.196266	0.281993	0.215882	0.196205	0.199709	0.215522	0.307669	0.312181	0.315299	0.258843	0.311463	0.311865	0.330338	0.18832	0.281993				598	0.192997	0.231155	0.21959	0.19861	0.256834
599	0.19519	0.211734	0.224404	0.191689	0.212151	0.208151	0.212335	0.200778	0.227454	0.305501	0.289269	0.330279	0.293218	0.320411	0.30707	0.328106	0.262759	0.224404				599	0.194302	0.267383	0.230478	0.193835	0.280792	0.212375	0.195939	0.200548	0.21755	0.307142	0.312598	0.314643	0.260333	0.312056	0.313483	0.333168	0.198974	0.280792				599	0.191392	0.232289	0.220662	0.196947	0.255862
600	0.192829	0.213316	0.224254	0.19277	0.211753	0.210631	0.205518	0.206174	0.225267	0.303091	0.291701	0.329259	0.29566	0.321933	0.305802	0.325707	0.256046	0.224254				600	0.190251	0.266847	0.229604	0.191543	0.278521	0.209519	0.196586	0.203117	0.218398	0.306626	0.310706	0.315089	0.261208	0.313097	0.314054	0.33475	0.197543	0.278521				600	0.18996	0.233591	0.221395	0.197177	0.256572
601	0.19288	0.215929	0.222775	0.195519	0.211077	0.214481	0.20079	0.214298	0.222299	0.29984	0.294898	0.329155	0.29921	0.323867	0.304234	0.32175	0.263748	0.222775				601	0.189291	0.264763	0.228165	0.188495	0.275929	0.205725	0.198224	0.207166	0.218082	0.306324	0.308193	0.316513	0.262025	0.314218	0.313571	0.335108	0.196433	0.275929				601	0.189653	0.234655	0.222559	0.197722	0.258379
602	0.193453	0.217894	0.220338	0.199108	0.210733	0.219531	0.198826	0.222182	0.218634	0.296923	0.295568	0.331407	0.30287	0.325985	0.302603	0.31725	0.277842	0.220338				602	0.193241	0.261449	0.226774	0.185944	0.273123	0.200857	0.200385	0.211014	0.216547	0.306199	0.306226	0.318318	0.264056	0.315645	0.312309	0.33584	0.195486	0.273123				602	0.190042	0.235261	0.224021	0.196724	0.259491
603	0.192757	0.218421	0.217768	0.20264	0.211804	0.224187	0.198512	0.226542	0.215661	0.295711	0.294271	0.336242	0.306118	0.327697	0.300784	0.313235	0.288299	0.217768				603	0.200177	0.257859	0.225512	0.18643	0.269699	0.196646	0.203327	0.212682	0.214275	0.305702	0.30371	0.318494	0.268056	0.317172	0.310314	0.336248	0.202603	0.269699				603	0.189312	0.235595	0.225441	0.194198	0.258212
604	0.191456	0.218565	0.21558	0.204752	0.213563	0.226783	0.197146	0.227409	0.214063	0.296171	0.293879	0.342536	0.308795	0.32908	0.298804	0.310285	0.294779	0.21558				604	0.205951	0.253544	0.22426	0.191495	0.266318	0.19547	0.207456	0.211941	0.211998	0.304445	0.300874	0.317743	0.27316	0.318877	0.307731	0.335394	0.207312	0.266318				604	0.186823	0.235229	0.226639	0.191578	0.254989
605	0.191559	0.219504	0.214417	0.20439	0.215647	0.227727	0.195905	0.226962	0.213557	0.296695	0.293863	0.348193	0.31031	0.329779	0.297366	0.308097	0.298099	0.214417				605	0.208503	0.248611	0.222744	0.199039	0.264085	0.197825	0.212149	0.211565	0.210323	0.302414	0.300511	0.316306	0.277431	0.320492	0.304214	0.332317	0.207596	0.264085				605	0.184265	0.233866	0.22673	0.190185	0.251621
606	0.193381	0.221741	0.214799	0.202198	0.218135	0.227798	0.196071	0.226592	0.213629	0.295078	0.292092	0.351332	0.31079	0.330413	0.296342	0.307238	0.297261	0.214799				606	0.209289	0.242698	0.221128	0.205661	0.262738	0.202301	0.215438	0.213423	0.209374	0.299514	0.303096	0.314732	0.279444	0.321671	0.29948	0.328003	0.203496	0.262738				606	0.184686	0.231437	0.225386	0.191078	0.250174
607	0.195904	0.224922	0.216616	0.201409	0.221971	0.227625	0.197746	0.226588	0.213803	0.291431	0.289981	0.351999	0.310659	0.331288	0.295745	0.309098	0.288866	0.216616				607	0.210453	0.236375	0.219951	0.208902	0.261495	0.206891	0.216034	0.216172	0.208799	0.295823	0.305283	0.31365	0.279708	0.322643	0.294718	0.323643	0.204908	0.261495				607	0.189044	0.228819	0.223079	0.193225	0.250993
608	0.197253	0.227565	0.219544	0.203111	0.226187	0.227251	0.19932	0.225732	0.213496	0.287561	0.29028	0.352063	0.310383	0.332664	0.295658	0.313406	0.279376	0.219544				608	0.212333	0.230799	0.219386	0.209184	0.260199	0.209608	0.213814	0.218143	0.208482	0.292013	0.304061	0.314413	0.279942	0.323998	0.290654	0.320405	0.206529	0.260199				608	0.195353	0.227344	0.220247	0.193624	0.253244
609	0.196589	0.22887	0.223057	0.206046	0.229603	0.226266	0.200275	0.222488	0.212943	0.284208	0.292634	0.35331	0.309848	0.334905	0.29594	0.318799	0.281194	0.223057				609	0.213732	0.228091	0.219427	0.208101	0.260106	0.210946	0.209548	0.218297	0.208445	0.287702	0.302848	0.31711	0.281571	0.325575	0.287848	0.317869	0.212832	0.260106				609	0.200841	0.22654	0.217059	0.192351	0.255959
610	0.19493	0.229396	0.226387	0.207431	0.231083	0.224832	0.201301	0.217146	0.212742	0.280596	0.293511	0.356317	0.308863	0.337356	0.296315	0.323762	0.292597	0.226387				610	0.212646	0.227762	0.219921	0.206411	0.26205	0.211739	0.204273	0.217489	0.209115	0.283421	0.303984	0.3212	0.284881	0.326453	0.286893	0.316781	0.206814	0.26205				610	0.20406	0.225863	0.213702	0.191309	0.258455
611	0.193946	0.230299	0.228823	0.206063	0.231494	0.223471	0.203208	0.211324	0.213699	0.27537	0.292536	0.360206	0.307768	0.339894	0.296673	0.326569	0.309044	0.228823				611	0.207038	0.229349	0.221352	0.204674	0.265859	0.212788	0.198249	0.21648	0.210418	0.280511	0.304569	0.324865	0.289558	0.326167	0.288076	0.316548	0.206393	0.265859				611	0.205062	0.225146	0.21065	0.192634	0.260177
612	0.19472	0.232353	0.229822	0.204293	0.231539	0.221721	0.204876	0.206765	0.21679	0.268028	0.29229	0.364202	0.306213	0.341797	0.29675	0.326644	0.319948	0.229822				612	0.199065	0.231808	0.223528	0.202797	0.270579	0.214061	0.192087	0.215751	0.212892	0.279991	0.300434	0.326897	0.294626	0.324933	0.291285	0.317575	0.208899	0.270579				612	0.204393	0.224311	0.208541	0.196851	0.260584
613	0.196421	0.235724	0.229603	0.203569	0.231297	0.218982	0.204369	0.204627	0.221643	0.260066	0.293607	0.368129	0.305038	0.342331	0.295787	0.325001	0.327844	0.229603				613	0.191545	0.234201	0.226232	0.200745	0.274813	0.21502	0.187591	0.214808	0.215978	0.28181	0.295097	0.3274	0.299405	0.323621	0.29567	0.318874	0.211521	0.274813				613	0.202139	0.223468	0.207804	0.202791	0.259842
614	0.1976	0.239305	0.228636	0.204537	0.230033	0.214431	0.201713	0.204722	0.22688	0.253194	0.294107	0.372022	0.305153	0.341087	0.293574	0.323512	0.335593	0.228636				614	0.186999	0.236072	0.22869	0.198234	0.278401	0.215594	0.186706	0.212914	0.219019	0.284581	0.292824	0.327774	0.304037	0.323503	0.300102	0.319523	0.217831	0.278401				614	0.19827	0.223016	0.208199	0.207202	0.258933
615	0.197846	0.241669	0.227128	0.205613	0.2282	0.208128	0.199253	0.206214	0.231231	0.24862	0.292431	0.375356	0.305371	0.338541	0.290058	0.324185	0.341839	0.227128				615	0.18657	0.236551	0.229896	0.196005	0.281896	0.215581	0.189261	0.208512	0.221677	0.286584	0.293503	0.329011	0.308779	0.325077	0.303465	0.319424	0.214876	0.281896				615	0.193202	0.223301	0.209502	0.208438	0.259351
616	0.197383	0.241939	0.225223	0.204365	0.227601	0.200952	0.198963	0.208261	0.234732	0.246597	0.291021	0.377497	0.305733	0.334921	0.285831	0.327965	0.344882	0.225223				616	0.189237	0.235481	0.22953	0.194827	0.284889	0.215036	0.192972	0.201888	0.223775	0.287459	0.294117	0.330493	0.313746	0.327811	0.305212	0.318403	0.211642	0.284889				616	0.18874	0.224852	0.211451	0.208115	0.261191
617	0.196403	0.240818	0.223513	0.199747	0.228497	0.195377	0.200675	0.21118	0.23868	0.245932	0.291228	0.377263	0.306342	0.330927	0.280889	0.334252	0.345269	0.223513				617	0.192613	0.233769	0.227924	0.19411	0.286862	0.213502	0.195933	0.19577	0.225275	0.288489	0.29388	0.33127	0.318745	0.331374	0.305518	0.317828	0.204174	0.286862				617	0.186437	0.228249	0.213201	0.208195	0.263586
618	0.195893	0.239551	0.222661	0.193897	0.230323	0.192998	0.200923	0.214401	0.243352	0.244849	0.292341	0.374138	0.307618	0.327328	0.275655	0.341464	0.345791	0.222661				618	0.195194	0.232398	0.225299	0.193115	0.287633	0.210484	0.198043	0.192578	0.226245	0.290372	0.294581	0.331677	0.322934	0.335338	0.304746	0.317888	0.201927	0.287633				618	0.1851	0.233415	0.214786	0.209746	0.264294
619	0.196028	0.238722	0.223182	0.190461	0.231759	0.19348	0.196629	0.218527	0.247958	0.243562	0.293605	0.369272	0.308954	0.324475	0.270016	0.347995	0.34779	0.223182				619	0.196205	0.231385	0.222323	0.192797	0.287237	0.206743	0.200375	0.193265	0.226238	0.292838	0.29593	0.332544	0.325098	0.338886	0.303151	0.318917	0.196534	0.287237				619	0.184163	0.238898	0.216403	0.210887	0.262249
620	0.196384	0.238425	0.225302	0.191017	0.232466	0.195905	0.1908	0.224045	0.251545	0.243384	0.295048	0.363751	0.308302	0.323143	0.264934	0.352908	0.349456	0.225302				620	0.196451	0.230501	0.219106	0.194069	0.286018	0.202948	0.203472	0.196652	0.225124	0.295094	0.295849	0.333813	0.324745	0.341052	0.30099	0.319879	0.194014	0.286018				620	0.182996	0.242961	0.217704	0.209314	0.258109
621	0.196288	0.238185	0.227324	0.193926	0.232839	0.199484	0.188398	0.230439	0.252258	0.244731	0.295565	0.359112	0.305459	0.323601	0.261469	0.356581	0.348249	0.227324				621	0.196807	0.229184	0.216007	0.196501	0.284126	0.199936	0.207134	0.200407	0.224131	0.297147	0.294339	0.334733	0.32246	0.341144	0.298271	0.321045	0.18688	0.284126				621	0.183345	0.244813	0.218276	0.204147	0.253739
622	0.195346	0.23712	0.22787	0.195764	0.233576	0.203573	0.191275	0.236444	0.247711	0.247063	0.293384	0.357065	0.301966	0.325919	0.259793	0.360089	0.343861	0.22787				622	0.197185	0.227627	0.213533	0.199442	0.281947	0.198041	0.209999	0.203245	0.223947	0.299759	0.292609	0.333501	0.319028	0.339438	0.29557	0.321605	0.185772	0.281947				622	0.186449	0.245358	0.218444	0.197474	0.249955
623	0.19405	0.235068	0.227189	0.195513	0.233888	0.208042	0.197003	0.240368	0.240368	0.249035	0.289514	0.358269	0.299381	0.329073	0.259172	0.363059	0.339941	0.227189				623	0.196935	0.226469	0.211563	0.201599	0.280108	0.196941	0.211232	0.205383	0.224668	0.303747	0.289623	0.329664	0.315398	0.337162	0.293992	0.322121	0.181837	0.280108				623	0.191363	0.245832	0.218502	0.19219	0.246633
624	0.193663	0.233157	0.225995	0.195308	0.233572	0.211922	0.200677	0.241281	0.233951	0.251127	0.285086	0.360101	0.298337	0.332029	0.259103	0.364751	0.339746	0.225995				624	0.195333	0.226382	0.210235	0.202417	0.279232	0.195969	0.211879	0.207562	0.224982	0.308739	0.284718	0.325131	0.312369	0.334845	0.294496	0.321969	0.185751	0.279232				624	0.196159	0.246699	0.218401	0.190065	0.243911
625	0.195196	0.232279	0.224201	0.196661	0.233797	0.213401	0.200194	0.240146	0.230237	0.254732	0.27989	0.359175	0.29792	0.3337	0.259972	0.364981	0.343011	0.224201				625	0.192028	0.226651	0.209334	0.202724	0.279316	0.19607	0.213203	0.210207	0.223712	0.313785	0.280507	0.321931	0.310131	0.33225	0.297097	0.322013	0.184437	0.279316				625	0.199504	0.248297	0.217835	0.19043	0.242394
626	0.198615	0.232288	0.221586	0.199429	0.235668	0.212073	0.198704	0.239083	0.229208	0.259919	0.274115	0.353682	0.296383	0.333733	0.262142	0.364078	0.347442	0.221586				626	0.188371	0.227589	0.208963	0.203532	0.27977	0.197426	0.214831	0.212413	0.220989	0.317394	0.278702	0.320725	0.307712	0.329481	0.301282	0.322037	0.183607	0.27977				626	0.201775	0.250673	0.216625	0.190938	0.241979
627	0.202441	0.231729	0.218453	0.202445	0.237375	0.210302	0.199472	0.239748	0.229549	0.266757	0.270339	0.343746	0.293248	0.332266	0.265296	0.361997	0.351488	0.218453				627	0.187555	0.229273	0.209298	0.204787	0.279328	0.199294	0.215541	0.211871	0.217733	0.318512	0.278109	0.32049	0.304489	0.326315	0.305947	0.322179	0.17589	0.279328				627	0.203478	0.253498	0.215151	0.18987	0.241192
628	0.204819	0.229207	0.215022	0.203901	0.23813	0.210173	0.202919	0.2418	0.229084	0.275346	0.269448	0.333023	0.289568	0.329747	0.269378	0.359995	0.35229	0.215022				628	0.191039	0.231038	0.210694	0.205217	0.277571	0.201225	0.213723	0.207846	0.214644	0.318456	0.276086	0.319521	0.301304	0.322811	0.310543	0.321752	0.171039	0.277571				628	0.20431	0.256556	0.213754	0.188174	0.238543
629	0.204553	0.224913	0.212097	0.203734	0.238466	0.211748	0.206881	0.243099	0.226435	0.285387	0.268695	0.32507	0.286193	0.327042	0.273501	0.359045	0.348293	0.212097				629	0.197092	0.232661	0.213644	0.203268	0.275492	0.204043	0.209518	0.202891	0.211934	0.317913	0.274663	0.316959	0.299195	0.319519	0.315411	0.321618	0.16568	0.275492				629	0.203013	0.259208	0.212695	0.18794	0.235268
630	0.203111	0.220068	0.210973	0.202995	0.239264	0.213369	0.207836	0.241172	0.222648	0.29595	0.265358	0.321016	0.283568	0.324442	0.276734	0.35904	0.338224	0.210973				630	0.201887	0.234134	0.217881	0.199214	0.274164	0.208606	0.203962	0.200091	0.209369	0.31704	0.275613	0.314253	0.29818	0.316449	0.320494	0.321704	0.162594	0.274164				630	0.198805	0.260658	0.211079	0.190257	0.233013
631	0.202365	0.216089	0.212123	0.20243	0.239856	0.212339	0.204211	0.236892	0.219259	0.305993	0.262803	0.319562	0.281739	0.322086	0.278952	0.35851	0.327782	0.212123				631	0.201879	0.235741	0.222805	0.194875	0.273947	0.214827	0.19833	0.200308	0.206112	0.315598	0.276205	0.313025	0.297576	0.313741	0.325171	0.321823	0.155977	0.273947				631	0.192633	0.260265	0.208772	0.194609	0.232002
632	0.202878	0.213887	0.215455	0.202254	0.239993	0.208196	0.199447	0.233313	0.217115	0.314593	0.26328	0.318046	0.280654	0.320475	0.280511	0.356617	0.32375	0.215455				632	0.198339	0.237706	0.2278	0.191719	0.273319	0.221078	0.194146	0.202139	0.201896	0.313524	0.272571	0.313498	0.296793	0.311574	0.32906	0.320471	0.155027	0.273319				632	0.187209	0.2586	0.205874	0.198613	0.231301
633	0.203674	0.213863	0.220691	0.201827	0.23933	0.204006	0.197109	0.232321	0.216207	0.321186	0.264482	0.31515	0.279013	0.319424	0.281582	0.353127	0.325255	0.220691				633	0.195603	0.23913	0.232182	0.189626	0.272557	0.224271	0.19229	0.202948	0.198577	0.311203	0.268116	0.314318	0.294919	0.310445	0.332334	0.319454	0.154526	0.272557				633	0.185573	0.256095	0.202906	0.200025	0.228693
634	0.203136	0.21584	0.227295	0.200832	0.238598	0.202016	0.198201	0.233637	0.215629	0.325542	0.262603	0.311928	0.27555	0.318342	0.282306	0.349009	0.327043	0.227295				634	0.196106	0.238575	0.235823	0.187528	0.271264	0.222571	0.19258	0.202862	0.197138	0.309199	0.266384	0.313744	0.291762	0.310329	0.334704	0.318827	0.159447	0.271264				634	0.187639	0.252983	0.200736	0.198674	0.225273
635	0.200991	0.219365	0.234257	0.199066	0.238394	0.203053	0.200632	0.234859	0.213659	0.327562	0.260115	0.309725	0.270562	0.31694	0.282963	0.345905	0.324174	0.234257				635	0.198892	0.235794	0.238764	0.184669	0.269825	0.217781	0.194043	0.203236	0.198129	0.308243	0.266669	0.311385	0.2882	0.310127	0.336232	0.319005	0.157258	0.269825				635	0.190259	0.249385	0.19958	0.197018	0.22326
636	0.198603	0.223945	0.240451	0.196873	0.238458	0.206277	0.201098	0.232497	0.20955	0.327818	0.260536	0.308716	0.265657	0.315189	0.283957	0.344869	0.31473	0.240451				636	0.200783	0.232378	0.241407	0.183087	0.268997	0.21252	0.195992	0.204335	0.200561	0.308075	0.267114	0.307762	0.284889	0.308178	0.33706	0.319493	0.163815	0.268997				636	0.190598	0.245305	0.200368	0.197126	0.22401
637	0.198208	0.228955	0.245325	0.194253	0.238307	0.210075	0.198824	0.22644	0.204405	0.326641	0.26395	0.307678	0.262949	0.313312	0.285874	0.344826	0.302399	0.245325				637	0.198479	0.229854	0.244363	0.18612	0.269338	0.208396	0.19894	0.204861	0.202506	0.308167	0.267489	0.303295	0.282348	0.304455	0.337311	0.320817	0.166527	0.269338				637	0.189831	0.241342	0.203137	0.199326	0.227072
638	0.199136	0.23412	0.248891	0.191158	0.238529	0.212725	0.19623	0.219129	0.201061	0.324363	0.266885	0.305118	0.263384	0.311725	0.289349	0.343795	0.294143	0.248891				638	0.193404	0.228357	0.247916	0.194338	0.270584	0.20516	0.203709	0.203795	0.203703	0.307978	0.26873	0.298274	0.280325	0.300391	0.336977	0.322474	0.176495	0.270584				638	0.19002	0.238403	0.207034	0.20174	0.231396
639	0.199549	0.237682	0.250895	0.188261	0.238999	0.214523	0.195979	0.212774	0.201301	0.321544	0.269539	0.301069	0.265241	0.310614	0.29414	0.340657	0.293312	0.250895				639	0.190565	0.227228	0.251784	0.205187	0.272476	0.201345	0.209636	0.201166	0.205245	0.307192	0.269659	0.294447	0.277673	0.297621	0.336072	0.325078	0.180522	0.272476				639	0.191598	0.23654	0.211445	0.201439	0.235872
640	0.197544	0.239197	0.251648	0.18728	0.238855	0.216416	0.198785	0.208099	0.204907	0.31888	0.273212	0.29696	0.266438	0.309626	0.299592	0.336308	0.300844	0.251648				640	0.192219	0.225254	0.25548	0.214596	0.274644	0.196823	0.215172	0.198169	0.208078	0.305682	0.268482	0.293218	0.27404	0.29657	0.334654	0.32737	0.19076	0.274644				640	0.194072	0.235245	0.215573	0.197079	0.23947
641	0.193388	0.2387	0.251358	0.189217	0.237256	0.218724	0.203991	0.204043	0.210019	0.316983	0.276145	0.294107	0.266632	0.308582	0.305382	0.33303	0.313273	0.251358				641	0.197346	0.222591	0.258849	0.219455	0.27633	0.193365	0.218666	0.19646	0.212076	0.302907	0.267303	0.294984	0.269929	0.296393	0.33298	0.328848	0.194718	0.27633				641	0.195615	0.234404	0.218987	0.190993	0.242176
642	0.189805	0.237117	0.250239	0.192592	0.234663	0.220729	0.209229	0.199428	0.213653	0.315539	0.275328	0.292984	0.266456	0.307765	0.311257	0.332509	0.323464	0.250239				642	0.201775	0.220264	0.262126	0.220405	0.276656	0.1927	0.219571	0.196052	0.215803	0.299212	0.267467	0.299161	0.266362	0.296053	0.331319	0.32849	0.202717	0.276656				642	0.19514	0.234126	0.221115	0.186804	0.244269
643	0.189011	0.235171	0.248254	0.194266	0.23243	0.221469	0.212166	0.195605	0.215043	0.314507	0.271437	0.293797	0.26676	0.306773	0.316461	0.334503	0.329766	0.248254				643	0.200874	0.219112	0.265426	0.220076	0.275491	0.194184	0.218671	0.19557	0.217465	0.295753	0.266961	0.304336	0.264468	0.295276	0.329808	0.328152	0.204041	0.275491				643	0.194597	0.234218	0.221519	0.186586	0.245371
644	0.191583	0.233482	0.245646	0.193021	0.231083	0.220693	0.211648	0.194902	0.215277	0.313518	0.267698	0.296317	0.268031	0.30528	0.320354	0.337644	0.330391	0.245646				644	0.195564	0.219221	0.268776	0.219101	0.274157	0.195696	0.217149	0.194086	0.216794	0.292863	0.263781	0.309438	0.264156	0.293929	0.32845	0.328467	0.208582	0.274157				644	0.195863	0.234045	0.220559	0.189998	0.246649
645	0.195821	0.232467	0.242757	0.191508	0.229854	0.219111	0.208274	0.198219	0.216256	0.312189	0.265601	0.299082	0.269673	0.302971	0.322454	0.340804	0.327406	0.242757				645	0.19104	0.220089	0.271948	0.217115	0.273762	0.194807	0.215793	0.193342	0.214673	0.2901	0.261132	0.314233	0.264688	0.292061	0.326771	0.329849	0.20837	0.273762				645	0.19871	0.232712	0.219189	0.194153	0.248294
646	0.199203	0.232252	0.240201	0.192788	0.227666	0.217775	0.204097	0.203907	0.218391	0.310455	0.264697	0.301146	0.270443	0.301185	0.322817	0.343641	0.32382	0.240201				646	0.190385	0.221482	0.274312	0.212058	0.274271	0.191773	0.214369	0.195286	0.2119	0.286868	0.261919	0.31836	0.265529	0.288879	0.324661	0.33157	0.209589	0.274271				646	0.20247	0.230196	0.217901	0.196804	0.248899
647	0.20052	0.232477	0.238265	0.197381	0.224191	0.216975	0.199779	0.208827	0.220983	0.308769	0.26436	0.302715	0.269896	0.3012	0.32191	0.346421	0.322446	0.238265				647	0.193168	0.222858	0.275561	0.20294	0.274299	0.189661	0.212247	0.199708	0.208538	0.283151	0.265713	0.321465	0.266567	0.283812	0.32211	0.333638	0.210204	0.274299				647	0.2044	0.22774	0.217009	0.198681	0.247906
648	0.200981	0.231792	0.236608	0.20333	0.220121	0.216502	0.19583	0.211496	0.222106	0.307585	0.264959	0.304416	0.26869	0.303131	0.320404	0.348787	0.326483	0.236608				648	0.195798	0.223657	0.275756	0.192537	0.273501	0.190919	0.208911	0.204314	0.204582	0.279984	0.267352	0.323215	0.268118	0.278057	0.319451	0.335386	0.209272	0.273501				648	0.203168	0.226807	0.217212	0.201374	0.246574
649	0.202208	0.229313	0.234468	0.208015	0.216504	0.215981	0.19262	0.213002	0.219955	0.306687	0.266961	0.306664	0.267826	0.305842	0.318837	0.350911	0.334658	0.234468				649	0.194799	0.224273	0.274774	0.184829	0.271808	0.195211	0.20526	0.206809	0.200385	0.277907	0.266997	0.324348	0.27019	0.274144	0.31685	0.334765	0.208706	0.271808				649	0.199745	0.227802	0.218146	0.204995	0.245862
650	0.204813	0.225146	0.232203	0.210848	0.214484	0.213972	0.190537	0.214676	0.216281	0.30526	0.268759	0.309025	0.267958	0.308174	0.317445	0.352472	0.347871	0.232203				650	0.191302	0.225025	0.272753	0.18217	0.269745	0.200313	0.202837	0.20693	0.196801	0.276723	0.268344	0.325501	0.273865	0.273576	0.314515	0.332796	0.202062	0.269745				650	0.196354	0.229511	0.218832	0.208329	0.244707
651	0.207683	0.220449	0.230158	0.21317	0.214268	0.21156	0.190709	0.216769	0.214413	0.302308	0.268292	0.310379	0.269522	0.309417	0.316093	0.353154	0.363699	0.230158				651	0.189156	0.226158	0.269593	0.18269	0.267637	0.204098	0.202531	0.20588	0.194911	0.275336	0.270418	0.326395	0.27948	0.275957	0.312001	0.330465	0.198977	0.267637				651	0.194196	0.231186	0.218924	0.209512	0.241916
652	0.208293	0.216582	0.228723	0.215706	0.216487	0.209881	0.193141	0.218506	0.215828	0.297927	0.267159	0.309868	0.272022	0.309596	0.314577	0.35363	0.377229	0.228723				652	0.190589	0.227409	0.265213	0.182357	0.265057	0.205666	0.203445	0.205553	0.195256	0.272128	0.270143	0.327311	0.286477	0.27987	0.309598	0.328631	0.189708	0.265057				652	0.193318	0.232499	0.218065	0.207066	0.237888
653	0.205465	0.214164	0.228548	0.217734	0.219664	0.208877	0.19718	0.218931	0.219928	0.29301	0.266421	0.308239	0.273774	0.309015	0.313032	0.353626	0.386328	0.228548				653	0.194892	0.228524	0.259679	0.181465	0.263342	0.20505	0.203975	0.207149	0.197661	0.268466	0.26831	0.327379	0.293375	0.284198	0.307349	0.327258	0.1873	0.263342				653	0.192167	0.233257	0.216134	0.202119	0.23447
654	0.200419	0.213101	0.229817	0.217016	0.221987	0.208223	0.201692	0.21831	0.224831	0.28809	0.264854	0.30717	0.274083	0.307678	0.311551	0.353475	0.384658	0.229817				654	0.199107	0.228505	0.253591	0.183544	0.263582	0.202948	0.203565	0.209215	0.200914	0.266187	0.268184	0.32625	0.298359	0.288613	0.304434	0.326438	0.179799	0.263582				654	0.189923	0.234041	0.213796	0.197581	0.233121
655	0.195771	0.213719	0.231941	0.21179	0.222265	0.207685	0.20542	0.217146	0.227376	0.283349	0.261258	0.308415	0.27453	0.305315	0.310439	0.353331	0.376412	0.231941				655	0.199925	0.227898	0.247172	0.189219	0.265212	0.200662	0.20177	0.209723	0.205041	0.266456	0.269937	0.324779	0.300181	0.292806	0.300382	0.325651	0.173212	0.265212				655	0.187998	0.235239	0.211739	0.195746	0.232882
656	0.193036	0.216396	0.234449	0.203889	0.221834	0.20732	0.207226	0.215679	0.226526	0.278703	0.258612	0.312202	0.275887	0.302571	0.309603	0.353439	0.36002	0.234449				656	0.197496	0.228299	0.241229	0.195281	0.266584	0.199364	0.199735	0.209264	0.209698	0.269525	0.271336	0.323331	0.299311	0.296168	0.295421	0.325654	0.168531	0.266584				656	0.188001	0.237112	0.210519	0.196794	0.23255
657	0.191846	0.220996	0.237111	0.197116	0.221794	0.207292	0.206766	0.214286	0.224483	0.273958	0.259319	0.317237	0.278721	0.300491	0.308157	0.352382	0.344962	0.237111				657	0.194328	0.229553	0.236212	0.197532	0.267129	0.199406	0.198689	0.209661	0.214089	0.274171	0.272039	0.32252	0.297171	0.297926	0.290126	0.326931	0.165062	0.267129				657	0.190135	0.239733	0.209824	0.198441	0.231624
658	0.190655	0.226505	0.239565	0.193723	0.2229	0.207149	0.205231	0.212169	0.223235	0.269084	0.263058	0.320576	0.282319	0.29948	0.30621	0.348959	0.336456	0.239565				658	0.192187	0.230788	0.232406	0.196629	0.268056	0.200304	0.199203	0.211571	0.217338	0.279113	0.273239	0.322044	0.294955	0.298005	0.285111	0.328633	0.16723	0.268056				658	0.192796	0.242022	0.20932	0.197115	0.231516
659	0.188875	0.231765	0.241407	0.193553	0.224508	0.206477	0.204572	0.210752	0.223273	0.264707	0.268016	0.319735	0.284951	0.299339	0.304279	0.342986	0.336588	0.241407				659	0.191541	0.231195	0.229372	0.196569	0.270463	0.201028	0.200984	0.213889	0.219174	0.284276	0.274607	0.322925	0.292984	0.297156	0.280741	0.330601	0.161095	0.270463				659	0.194138	0.243107	0.209063	0.191909	0.232883
660	0.187284	0.235937	0.242404	0.194085	0.226188	0.205316	0.204266	0.211213	0.223555	0.261762	0.273052	0.317016	0.285728	0.3	0.302713	0.33611	0.342662	0.242404				660	0.191649	0.230787	0.226965	0.199291	0.273915	0.201367	0.202784	0.214171	0.219838	0.290297	0.274527	0.325093	0.291273	0.296546	0.276952	0.332279	0.162927	0.273915				660	0.194395	0.242945	0.208937	0.185766	0.234975
661	0.187605	0.238562	0.242269	0.191486	0.227517	0.203671	0.203437	0.212427	0.222637	0.260531	0.277186	0.316256	0.285417	0.301183	0.30157	0.330499	0.348668	0.242269				661	0.191736	0.230312	0.225133	0.203829	0.276913	0.202127	0.204025	0.211321	0.21986	0.297179	0.27399	0.32778	0.289378	0.296618	0.274071	0.334925	0.164667	0.276913				661	0.1951	0.242195	0.208862	0.182604	0.236519
662	0.190364	0.238774	0.240802	0.187643	0.229468	0.202746	0.201801	0.212784	0.220685	0.260267	0.278987	0.318771	0.285368	0.302576	0.300639	0.327997	0.34771	0.240802				662	0.191708	0.230975	0.223545	0.206733	0.28001	0.203726	0.205068	0.206641	0.219685	0.304067	0.273908	0.329426	0.286152	0.2968	0.273136	0.339182	0.167973	0.28001				662	0.196582	0.241367	0.208769	0.184279	0.237553
663	0.194374	0.236348	0.238342	0.186851	0.232124	0.203403	0.198977	0.211345	0.218884	0.260619	0.278992	0.323844	0.285739	0.302764	0.299761	0.3281	0.343541	0.238342				663	0.192141	0.232161	0.221475	0.204919	0.283721	0.205719	0.206292	0.202286	0.219521	0.309599	0.272126	0.329696	0.281512	0.296612	0.274361	0.343774	0.172499	0.283721				663	0.19719	0.240464	0.208648	0.189279	0.238997
664	0.197015	0.231338	0.235287	0.191133	0.234661	0.206136	0.195904	0.209694	0.218031	0.261533	0.279184	0.329825	0.286502	0.300829	0.298655	0.329829	0.334992	0.235287				664	0.193295	0.234168	0.218729	0.199988	0.287876	0.207352	0.207722	0.198551	0.219442	0.313017	0.267286	0.329	0.276876	0.296503	0.277666	0.347591	0.170167	0.287876				664	0.195763	0.239315	0.208742	0.193616	0.239985
665	0.196254	0.224607	0.232165	0.199176	0.235919	0.209686	0.19426	0.209484	0.217993	0.262898	0.279621	0.334747	0.287816	0.297227	0.296749	0.331613	0.32669	0.232165				665	0.195082	0.237119	0.215793	0.196176	0.291025	0.207788	0.208731	0.194413	0.220199	0.314696	0.263586	0.328453	0.273846	0.297101	0.282132	0.349836	0.176619	0.291025				665	0.192252	0.236997	0.209369	0.196076	0.23872
666	0.193879	0.217792	0.229591	0.206265	0.234996	0.212449	0.195132	0.211106	0.217933	0.264239	0.278691	0.337512	0.289227	0.293576	0.293798	0.331911	0.321885	0.229591				666	0.197651	0.240789	0.213429	0.194216	0.292578	0.20724	0.208717	0.189214	0.222544	0.315405	0.26401	0.329282	0.27272	0.298808	0.286691	0.352019	0.177193	0.292578				666	0.188728	0.232994	0.210729	0.19823	0.235236
667	0.192164	0.211931	0.228102	0.208843	0.231806	0.214233	0.19752	0.213839	0.21683	0.265043	0.277378	0.337321	0.289649	0.291307	0.289645	0.330087	0.3256	0.228102				667	0.199501	0.244456	0.211838	0.193554	0.292871	0.207172	0.207264	0.185087	0.226768	0.315964	0.266086	0.331006	0.273003	0.30125	0.290515	0.354032	0.183346	0.292871				667	0.188059	0.228429	0.211968	0.202029	0.232131
668	0.193102	0.208266	0.227481	0.208014	0.227711	0.215785	0.199796	0.216007	0.214521	0.265208	0.2785	0.335609	0.28851	0.291674	0.284861	0.326966	0.337106	0.227481				668	0.198851	0.247473	0.210938	0.191471	0.292519	0.208534	0.204155	0.185007	0.231922	0.317485	0.265244	0.332557	0.274122	0.304373	0.293079	0.356102	0.18229	0.292519				668	0.190371	0.225283	0.212995	0.207385	0.231239
669	0.196572	0.207103	0.226518	0.206484	0.224124	0.217941	0.201518	0.216637	0.211219	0.264836	0.281859	0.334001	0.286386	0.29476	0.279998	0.324084	0.348015	0.226518				669	0.194918	0.250221	0.20999	0.186813	0.291345	0.211147	0.199914	0.18944	0.236605	0.319612	0.263578	0.33431	0.275556	0.308208	0.294212	0.357415	0.184057	0.291345				669	0.193603	0.22489	0.213681	0.212523	0.232992
670	0.200885	0.208216	0.225636	0.205699	0.222266	0.220219	0.203184	0.216236	0.207405	0.264242	0.284063	0.334013	0.284948	0.299388	0.27595	0.323175	0.346554	0.225636				670	0.189382	0.253269	0.208697	0.183235	0.289201	0.213074	0.195802	0.195837	0.239772	0.321425	0.263783	0.336903	0.276748	0.312894	0.294008	0.358117	0.185437	0.289201				670	0.19546	0.226876	0.213905	0.214463	0.235326
671	0.204113	0.211217	0.224514	0.205309	0.221421	0.221511	0.205748	0.215705	0.205089	0.26393	0.283794	0.336339	0.285606	0.304136	0.273539	0.323904	0.337849	0.224514				671	0.186119	0.256312	0.207117	0.184516	0.286835	0.211512	0.192695	0.200888	0.241912	0.322215	0.264864	0.339576	0.277573	0.317633	0.292719	0.357874	0.184712	0.286835				671	0.196185	0.230186	0.214393	0.211929	0.237308
672	0.205344	0.215212	0.22313	0.203975	0.220816	0.220648	0.208647	0.214823	0.20595	0.263854	0.284047	0.34045	0.288245	0.307566	0.273627	0.326016	0.326542	0.22313				672	0.187216	0.257682	0.205846	0.190113	0.285939	0.207179	0.191175	0.20423	0.244047	0.321974	0.264277	0.34174	0.277803	0.321167	0.290583	0.356377	0.189461	0.285939				672	0.197607	0.233229	0.215572	0.207104	0.239761
673	0.205472	0.219544	0.221736	0.201465	0.219134	0.217321	0.209809	0.213368	0.210255	0.26386	0.28577	0.345083	0.291536	0.309648	0.275937	0.328944	0.321631	0.221736				673	0.190395	0.256106	0.205414	0.196408	0.287247	0.203761	0.190333	0.207222	0.246045	0.321225	0.263708	0.343278	0.277551	0.322616	0.288428	0.354615	0.187906	0.287247				673	0.19959	0.235037	0.217956	0.202658	0.243576
674	0.205114	0.223945	0.220857	0.198981	0.217204	0.212814	0.207726	0.2112	0.216746	0.263102	0.285717	0.348571	0.294186	0.309843	0.279074	0.333369	0.324865	0.220857				674	0.191969	0.252764	0.206402	0.200466	0.289319	0.203529	0.1898	0.211239	0.247382	0.320329	0.265369	0.344022	0.278107	0.321553	0.28719	0.35297	0.189258	0.289319				674	0.20084	0.235801	0.221815	0.200377	0.248307
675	0.204779	0.227987	0.220474	0.197361	0.215742	0.20878	0.203441	0.208376	0.223928	0.26188	0.282288	0.35087	0.295505	0.308687	0.28215	0.340001	0.331121	0.220474				675	0.190745	0.249871	0.208687	0.202905	0.289956	0.206404	0.189822	0.216225	0.247244	0.31873	0.26806	0.345185	0.280285	0.318738	0.286891	0.35167	0.18873	0.289956				675	0.200038	0.236596	0.226761	0.199921	0.252793
676	0.204496	0.231507	0.220146	0.196098	0.21586	0.205499	0.199805	0.206328	0.230552	0.261218	0.280011	0.351871	0.296159	0.306822	0.284576	0.348129	0.341107	0.220146				676	0.189609	0.249083	0.211984	0.206165	0.288988	0.210136	0.191137	0.220662	0.245228	0.315806	0.269896	0.34729	0.282701	0.315814	0.287362	0.349281	0.188961	0.288988				676	0.197257	0.238499	0.23183	0.198751	0.257194
677	0.203987	0.234301	0.219638	0.193962	0.216967	0.202656	0.199411	0.206325	0.236442	0.26165	0.281793	0.350998	0.297085	0.304937	0.285971	0.35551	0.349679	0.219638				677	0.191163	0.249419	0.216116	0.210335	0.288113	0.211728	0.194244	0.22313	0.241889	0.311977	0.271458	0.350347	0.283663	0.314298	0.288151	0.344324	0.18967	0.288113				677	0.194778	0.241329	0.236197	0.194562	0.26245
678	0.201534	0.236256	0.218879	0.189839	0.220227	0.200338	0.202693	0.20815	0.24246	0.262903	0.285476	0.347737	0.298685	0.304137	0.286181	0.361258	0.354099	0.218879				678	0.196371	0.248753	0.220608	0.214028	0.288291	0.209978	0.198224	0.223954	0.238702	0.307694	0.273146	0.353614	0.282939	0.314646	0.289219	0.337495	0.183269	0.288291				678	0.194655	0.244248	0.239443	0.188337	0.268516
679	0.19746	0.237631	0.218488	0.184669	0.224631	0.198061	0.207432	0.2104	0.248886	0.264666	0.286846	0.342803	0.299248	0.304355	0.28551	0.364837	0.355246	0.218488				679	0.203013	0.246981	0.225178	0.214413	0.289103	0.207158	0.201705	0.224629	0.236364	0.303866	0.274865	0.356344	0.281054	0.316746	0.290704	0.329173	0.181404	0.289103				679	0.196486	0.244686	0.241239	0.184299	0.272871
680	0.194096	0.239082	0.219344	0.181193	0.228146	0.196194	0.210673	0.211048	0.254574	0.266445	0.286156	0.338114	0.299166	0.305519	0.284176	0.366383	0.353688	0.219344				680	0.20721	0.245188	0.229857	0.210126	0.289502	0.205566	0.202831	0.225252	0.234511	0.301231	0.275001	0.358332	0.279249	0.320525	0.292263	0.320475	0.179688	0.289502				680	0.197615	0.24094	0.241692	0.185691	0.27386
681	0.192656	0.240737	0.22037	0.182304	0.228684	0.195398	0.211298	0.210782	0.257707	0.268211	0.285963	0.335818	0.298943	0.307362	0.282489	0.366021	0.352576	0.22037				681	0.206527	0.24448	0.234602	0.203711	0.289927	0.205632	0.201209	0.224092	0.231805	0.300154	0.273478	0.360099	0.27913	0.324991	0.293746	0.312039	0.182489	0.289927				681	0.195872	0.234179	0.241343	0.191625	0.271638
682	0.192367	0.242701	0.220482	0.187629	0.227693	0.195571	0.210784	0.211463	0.256968	0.270349	0.286327	0.33689	0.298305	0.309097	0.281216	0.364917	0.352215	0.220482				682	0.202655	0.244912	0.239423	0.198715	0.290799	0.206647	0.198253	0.220048	0.227331	0.30094	0.272034	0.361707	0.280243	0.328787	0.294838	0.304812	0.181265	0.290799				682	0.192366	0.22695	0.240763	0.198291	0.26894
683	0.191875	0.244654	0.220054	0.195146	0.227519	0.196217	0.210725	0.213616	0.253746	0.273158	0.285232	0.340375	0.297381	0.310664	0.280941	0.364094	0.351039	0.220054				683	0.199182	0.246048	0.244579	0.197147	0.291337	0.206778	0.195876	0.214334	0.221714	0.302608	0.2704	0.363285	0.282091	0.331071	0.295305	0.299491	0.175144	0.291337				683	0.190756	0.22109	0.240293	0.202352	0.267071
684	0.190017	0.245678	0.219719	0.201661	0.229058	0.197054	0.21156	0.216198	0.250254	0.276598	0.282691	0.344146	0.296828	0.312609	0.281793	0.362934	0.349006	0.219719				684	0.198067	0.247129	0.25068	0.198341	0.291369	0.205183	0.195015	0.209152	0.21597	0.303365	0.267527	0.365215	0.284573	0.331966	0.295229	0.297774	0.172488	0.291369				684	0.192547	0.216815	0.239843	0.203964	0.265585
685	0.187643	0.245215	0.219247	0.20655	0.230152	0.197369	0.211986	0.217145	0.247942	0.280352	0.280244	0.345571	0.297236	0.31446	0.283551	0.360405	0.348596	0.219247				685	0.199467	0.24753	0.25706	0.198878	0.291818	0.203123	0.195594	0.205891	0.211319	0.302262	0.264936	0.368008	0.288003	0.331552	0.294968	0.299956	0.176593	0.291818				685	0.19615	0.213705	0.239752	0.204698	0.263061
686	0.187182	0.243212	0.218292	0.209215	0.22968	0.198411	0.210264	0.2156	0.246372	0.283914	0.278102	0.344202	0.298235	0.315613	0.286206	0.355458	0.348905	0.218292				686	0.200973	0.246642	0.263217	0.19649	0.294165	0.203707	0.196667	0.20469	0.208129	0.300276	0.264927	0.370798	0.292395	0.330326	0.294737	0.304429	0.183626	0.294165				686	0.19836	0.211013	0.239876	0.205148	0.258848
687	0.190076	0.240117	0.216547	0.209136	0.227546	0.200894	0.206085	0.213243	0.244091	0.286861	0.275268	0.341417	0.298392	0.315659	0.289568	0.348354	0.346306	0.216547				687	0.198581	0.244131	0.26881	0.192864	0.297953	0.207651	0.197837	0.204503	0.205923	0.298131	0.266377	0.373223	0.297074	0.329191	0.294181	0.309437	0.184599	0.297953				687	0.197243	0.208871	0.240052	0.205023	0.253649
688	0.195982	0.236839	0.21414	0.206559	0.225216	0.203934	0.20101	0.21225	0.240448	0.289743	0.271554	0.339135	0.296822	0.314884	0.293917	0.340804	0.338268	0.21414				688	0.192687	0.240664	0.273761	0.190732	0.300556	0.213446	0.198712	0.203225	0.203922	0.296262	0.266872	0.375531	0.301707	0.328407	0.293203	0.313839	0.185889	0.300556				688	0.194433	0.208631	0.240748	0.203616	0.248365
689	0.201887	0.234744	0.212192	0.202755	0.22321	0.20685	0.196835	0.213519	0.235406	0.292609	0.268588	0.338032	0.293345	0.31394	0.299092	0.333907	0.32897	0.212192				689	0.187614	0.237814	0.277845	0.190944	0.299585	0.217811	0.199192	0.200999	0.201845	0.294212	0.267351	0.378307	0.30582	0.328209	0.291848	0.318128	0.188473	0.299585				689	0.192378	0.211159	0.241853	0.19964	0.244054
690	0.203944	0.234671	0.211314	0.1996	0.221941	0.209478	0.19462	0.216034	0.230035	0.294842	0.267208	0.338012	0.289974	0.312834	0.304313	0.328118	0.319733	0.211314				690	0.186295	0.236685	0.280576	0.191574	0.296357	0.218353	0.199558	0.200071	0.200475	0.290785	0.269759	0.382309	0.309282	0.32855	0.290941	0.323232	0.192425	0.296357				690	0.191897	0.216173	0.243048	0.193847	0.240858
691	0.201892	0.236305	0.211629	0.198149	0.221676	0.211814	0.194261	0.216976	0.225054	0.295628	0.267189	0.338226	0.2877	0.310966	0.308736	0.323356	0.312324	0.211629				691	0.188386	0.236699	0.281773	0.190296	0.293773	0.21581	0.199768	0.201487	0.200131	0.285796	0.273615	0.387362	0.311656	0.329372	0.290807	0.328839	0.196286	0.293773				691	0.191747	0.222411	0.243758	0.189244	0.239624
692	0.19905	0.238694	0.212778	0.19708	0.222976	0.214829	0.193999	0.214785	0.220345	0.294813	0.267298	0.338093	0.286529	0.308532	0.311907	0.319718	0.302896	0.212778				692	0.189741	0.23665	0.281246	0.18859	0.292654	0.21258	0.199446	0.205121	0.201209	0.280613	0.277527	0.391841	0.313142	0.330784	0.291467	0.333928	0.199312	0.292654				692	0.190175	0.228072	0.24341	0.187808	0.240548
693	0.198721	0.241209	0.214064	0.194602	0.22466	0.218913	0.192786	0.211223	0.215411	0.292959	0.266661	0.337611	0.285668	0.306379	0.313877	0.316383	0.294191	0.214064				693	0.187108	0.235568	0.27899	0.189421	0.292001	0.210504	0.199144	0.208465	0.2039	0.276644	0.280834	0.393301	0.314113	0.332748	0.292542	0.338206	0.203043	0.292001				693	0.187859	0.231533	0.241831	0.189077	0.242641
694	0.201308	0.243772	0.214869	0.190854	0.225788	0.223628	0.192017	0.208925	0.209722	0.290924	0.265297	0.33693	0.283988	0.305912	0.314298	0.313026	0.289723	0.214869				694	0.183499	0.234387	0.274678	0.194049	0.289991	0.21001	0.199419	0.208926	0.20759	0.274808	0.284158	0.39194	0.314944	0.334706	0.293111	0.341823	0.207406	0.289991				694	0.186877	0.233479	0.239013	0.190036	0.243142
695	0.204395	0.245848	0.215688	0.188011	0.225784	0.227317	0.193756	0.20864	0.203843	0.28946	0.264479	0.336202	0.280753	0.306982	0.313219	0.310067	0.291554	0.215688				695	0.184202	0.23388	0.26876	0.200095	0.286335	0.210342	0.200762	0.206888	0.210803	0.274776	0.286643	0.389554	0.315639	0.336615	0.292686	0.344677	0.210832	0.286335				695	0.188761	0.23494	0.23488	0.187851	0.241323
696	0.204801	0.2473	0.216944	0.187643	0.226055	0.228472	0.198292	0.209572	0.199501	0.288903	0.264917	0.335054	0.276553	0.309573	0.311012	0.308875	0.296506	0.216944				696	0.191176	0.233709	0.261768	0.202776	0.282617	0.21026	0.203165	0.204863	0.21272	0.274575	0.286238	0.387497	0.315946	0.338633	0.292389	0.345795	0.214048	0.282617				696	0.192376	0.235737	0.230119	0.183681	0.238739
697	0.202487	0.24713	0.218407	0.18988	0.227473	0.226477	0.203942	0.210479	0.198534	0.288916	0.265573	0.332577	0.273106	0.3132	0.308307	0.309992	0.29938	0.218407				697	0.20198	0.23332	0.25375	0.199594	0.279588	0.208544	0.206202	0.204564	0.213613	0.272581	0.284494	0.387339	0.315423	0.341016	0.292714	0.345289	0.212414	0.279588				697	0.194889	0.235478	0.226037	0.181721	0.237353
698	0.199198	0.244552	0.220072	0.193686	0.230441	0.222728	0.208881	0.21121	0.201417	0.289771	0.265929	0.328466	0.271932	0.317127	0.305374	0.31306	0.299399	0.220072				698	0.212486	0.232219	0.245027	0.193947	0.276735	0.204916	0.208579	0.206074	0.214493	0.270062	0.283581	0.388959	0.313086	0.343471	0.293492	0.34423	0.213055	0.276735				698	0.19508	0.233093	0.222404	0.184874	0.238044
699	0.196535	0.239753	0.221994	0.19745	0.233169	0.218659	0.211679	0.212702	0.207122	0.292158	0.266481	0.32393	0.273812	0.31987	0.302182	0.31669	0.300346	0.221994				699	0.21914	0.229376	0.236544	0.190329	0.274223	0.201072	0.210026	0.207556	0.216326	0.269051	0.282676	0.390632	0.30859	0.344623	0.294358	0.343901	0.21125	0.274223				699	0.194702	0.228303	0.219371	0.192003	0.239282
700	0.195227	0.233981	0.224394	0.200774	0.235031	0.214266	0.211966	0.2158	0.213613	0.296404	0.267004	0.320669	0.27727	0.3203	0.298872	0.321136	0.298676	0.224394				700	0.222552	0.225117	0.229166	0.190834	0.272374	0.19845	0.210569	0.206857	0.218969	0.270451	0.280476	0.391218	0.303235	0.344026	0.294924	0.344098	0.211044	0.272374				700	0.195716	0.221981	0.217395	0.199535	0.240151
701	0.194418	0.229091	0.227307	0.204508	0.235983	0.209033	0.210512	0.220286	0.21905	0.301835	0.265658	0.319769	0.280644	0.317732	0.295124	0.326372	0.290414	0.227307				701	0.225039	0.221147	0.223229	0.193893	0.271601	0.197769	0.209445	0.204973	0.221804	0.273589	0.278037	0.391067	0.298697	0.342115	0.295435	0.344777	0.207095	0.271601				701	0.198374	0.21681	0.216839	0.203593	0.240379
702	0.191976	0.226176	0.230864	0.208447	0.236466	0.202889	0.208581	0.224758	0.222352	0.307041	0.262367	0.321123	0.282276	0.311798	0.290749	0.331673	0.278657	0.230864				702	0.228212	0.219179	0.219255	0.19513	0.270835	0.198328	0.20561	0.204214	0.223319	0.276934	0.27731	0.39083	0.295938	0.339946	0.29619	0.344954	0.203352	0.270835				702	0.201071	0.214403	0.217413	0.203658	0.240476
703	0.187573	0.22545	0.234813	0.211613	0.236273	0.19715	0.207112	0.227474	0.223337	0.310993	0.259946	0.324147	0.282271	0.303505	0.285791	0.335007	0.272186	0.234813				703	0.232113	0.220228	0.217008	0.193163	0.269264	0.197835	0.199451	0.205923	0.222941	0.27942	0.278497	0.390519	0.294868	0.338602	0.296713	0.344625	0.197953	0.269264				703	0.202062	0.214826	0.218503	0.202301	0.239665
704	0.184151	0.226306	0.238442	0.212673	0.236248	0.193161	0.206752	0.228382	0.222658	0.313017	0.260019	0.3276	0.281615	0.295339	0.280659	0.335343	0.276756	0.238442				704	0.235596	0.22411	0.216415	0.19151	0.26801	0.195147	0.193189	0.207668	0.221294	0.281518	0.279914	0.38947	0.293359	0.338745	0.296645	0.342947	0.195034	0.26801				704	0.201411	0.217359	0.21926	0.201804	0.237971
705	0.184995	0.227003	0.241161	0.21123	0.237407	0.191099	0.206515	0.227908	0.220733	0.312836	0.260675	0.330057	0.280989	0.289827	0.276088	0.333494	0.285364	0.241161				705	0.236571	0.228695	0.216918	0.192643	0.268965	0.193356	0.188777	0.206761	0.219904	0.283927	0.28112	0.386827	0.289332	0.339659	0.29609	0.339882	0.191407	0.268965				705	0.200592	0.219986	0.220235	0.202794	0.236032
706	0.190242	0.226989	0.243063	0.208099	0.239671	0.19051	0.205409	0.226208	0.217483	0.310601	0.259593	0.331423	0.280584	0.288333	0.272719	0.331218	0.294045	0.243063				706	0.233447	0.231521	0.218069	0.195991	0.273079	0.195235	0.187026	0.203961	0.219278	0.286956	0.283273	0.381563	0.282947	0.341717	0.294988	0.336278	0.183898	0.273079				706	0.200971	0.220605	0.221709	0.204077	0.235849
707	0.196693	0.226845	0.244385	0.205403	0.241454	0.190936	0.203183	0.223188	0.212665	0.306671	0.258213	0.33262	0.280267	0.290721	0.270623	0.329357	0.300035	0.244385				707	0.226841	0.233725	0.219151	0.198316	0.279033	0.200756	0.186572	0.201953	0.219522	0.290012	0.286061	0.374079	0.276616	0.344547	0.29386	0.332842	0.179872	0.279033				707	0.202178	0.219001	0.223737	0.203325	0.238039
708	0.200842	0.226275	0.245108	0.204217	0.241917	0.192469	0.201777	0.219089	0.206325	0.301819	0.259303	0.334144	0.279924	0.295613	0.269878	0.327261	0.303246	0.245108				708	0.219161	0.236814	0.220898	0.196673	0.283897	0.207607	0.18592	0.201713	0.219219	0.291774	0.289227	0.366572	0.272404	0.346752	0.29334	0.3297	0.178675	0.283897				708	0.20239	0.217136	0.226225	0.200392	0.241717
709	0.201533	0.224899	0.245151	0.203809	0.241721	0.195273	0.202428	0.214322	0.199992	0.297261	0.262864	0.335965	0.279112	0.301034	0.270226	0.324526	0.300245	0.245151				709	0.212682	0.241471	0.223375	0.193184	0.286157	0.212168	0.186221	0.202996	0.217675	0.291434	0.291487	0.360049	0.270998	0.346608	0.29309	0.325982	0.180875	0.286157				709	0.200534	0.216738	0.229048	0.197495	0.244775
710	0.200229	0.222475	0.244367	0.202397	0.242004	0.198933	0.204907	0.209752	0.196327	0.293297	0.265963	0.337703	0.277539	0.305372	0.271117	0.321459	0.29118	0.244367				710	0.208242	0.247033	0.226763	0.191974	0.287489	0.212883	0.1898	0.203786	0.214807	0.289278	0.291877	0.354629	0.271633	0.344158	0.293133	0.321692	0.180002	0.287489				710	0.198058	0.218031	0.232107	0.196983	0.245791
711	0.198662	0.219146	0.242593	0.198859	0.242588	0.202619	0.207134	0.205417	0.196924	0.290094	0.266607	0.339251	0.275424	0.308841	0.272054	0.318346	0.28077	0.242593				711	0.205051	0.251802	0.231289	0.194584	0.289802	0.212123	0.196472	0.2023	0.211655	0.286817	0.291135	0.350225	0.273299	0.340997	0.293342	0.31806	0.175349	0.289802				711	0.196496	0.219481	0.235273	0.199229	0.245393
712	0.198133	0.215853	0.239862	0.194251	0.243072	0.205822	0.206067	0.200877	0.201433	0.288334	0.265865	0.341184	0.273584	0.311093	0.272469	0.315458	0.276526	0.239862				712	0.200546	0.254288	0.237438	0.198923	0.293178	0.21263	0.20441	0.199397	0.208768	0.285461	0.290813	0.344781	0.275534	0.338516	0.29443	0.315884	0.177766	0.293178				712	0.195916	0.220066	0.238334	0.202273	0.244497
713	0.198895	0.214067	0.236789	0.191327	0.243613	0.208504	0.201796	0.197044	0.206627	0.288603	0.265149	0.343854	0.272678	0.31158	0.271734	0.312978	0.276583	0.236789				713	0.192756	0.254796	0.244705	0.200294	0.296857	0.215379	0.210258	0.197036	0.206696	0.285736	0.290928	0.337693	0.277744	0.337859	0.296271	0.315167	0.183044	0.296857				713	0.195125	0.220777	0.240972	0.202825	0.243762
714	0.200143	0.214606	0.233235	0.191678	0.244265	0.210647	0.197635	0.195504	0.208656	0.290659	0.26365	0.346412	0.272136	0.310263	0.2694	0.310321	0.27851	0.233235				714	0.184302	0.254339	0.25217	0.196163	0.300784	0.218608	0.211466	0.196855	0.205085	0.287145	0.289757	0.32966	0.279101	0.3383	0.298439	0.315085	0.191809	0.300784				714	0.192965	0.22329	0.242688	0.200094	0.242967
715	0.201017	0.217172	0.228846	0.195035	0.244563	0.212236	0.196786	0.197529	0.207217	0.293204	0.261855	0.347525	0.271129	0.307868	0.265419	0.307987	0.275758	0.228846				715	0.180524	0.253279	0.259056	0.190154	0.304335	0.218784	0.208981	0.197879	0.20324	0.288847	0.285672	0.322373	0.27974	0.338862	0.300903	0.315178	0.191985	0.304335				715	0.190693	0.228534	0.243172	0.196949	0.242773
716	0.201658	0.220447	0.224051	0.198842	0.243386	0.212129	0.199432	0.202909	0.205228	0.29486	0.262636	0.347007	0.26952	0.305967	0.260401	0.305912	0.269509	0.224051				716	0.183405	0.252045	0.265025	0.186903	0.306083	0.214328	0.205792	0.197337	0.201253	0.290619	0.280563	0.31692	0.280258	0.338353	0.303529	0.315402	0.18719	0.306083				716	0.190338	0.235581	0.242335	0.196045	0.242976
717	0.202644	0.223589	0.219515	0.200563	0.241484	0.210471	0.202964	0.209875	0.204681	0.295061	0.266902	0.345721	0.268446	0.305746	0.25554	0.304526	0.262372	0.219515				717	0.189854	0.25091	0.269808	0.187824	0.305445	0.207873	0.202913	0.195518	0.200076	0.292185	0.277358	0.314232	0.281251	0.336422	0.306818	0.317029	0.187109	0.305445				717	0.192307	0.24252	0.24098	0.197628	0.243057
718	0.203838	0.226568	0.215766	0.201217	0.240665	0.207866	0.203674	0.215999	0.206108	0.293289	0.27322	0.344692	0.26864	0.307375	0.251794	0.304218	0.257466	0.215766				718	0.194425	0.24896	0.273439	0.190971	0.302983	0.202937	0.201044	0.194833	0.200253	0.293894	0.275991	0.313919	0.283207	0.333826	0.310905	0.32084	0.192318	0.302983				718	0.195107	0.248121	0.23917	0.199453	0.241502
719	0.204808	0.229483	0.212981	0.202733	0.241316	0.205532	0.201876	0.219846	0.208657	0.290124	0.27831	0.344602	0.270119	0.310808	0.250011	0.304862	0.255258	0.212981				719	0.195039	0.245404	0.27536	0.192682	0.30064	0.200813	0.199252	0.196734	0.201552	0.296258	0.273809	0.314472	0.285871	0.331206	0.315515	0.326087	0.204043	0.30064				719	0.19652	0.251833	0.236786	0.198375	0.238709
720	0.204929	0.232439	0.210877	0.205533	0.242141	0.204721	0.200834	0.221373	0.210697	0.285988	0.280226	0.345665	0.272278	0.315759	0.250892	0.306025	0.258581	0.210877				720	0.195127	0.240547	0.275434	0.193532	0.299718	0.200923	0.197254	0.200084	0.2033	0.299413	0.269827	0.314789	0.288704	0.328685	0.320466	0.331423	0.203587	0.299718				720	0.196117	0.253348	0.233941	0.193705	0.236017
721	0.203804	0.235072	0.209709	0.208233	0.241528	0.205922	0.202448	0.221088	0.211566	0.28163	0.279547	0.348004	0.274271	0.321652	0.254734	0.307486	0.265848	0.209709				721	0.197476	0.235618	0.274363	0.196513	0.299366	0.20131	0.196527	0.20179	0.205028	0.302466	0.266905	0.316036	0.291547	0.32655	0.325124	0.334795	0.206504	0.299366				721	0.195683	0.252781	0.230713	0.18865	0.235087
722	0.201344	0.237443	0.209931	0.21	0.24013	0.208424	0.205856	0.219788	0.212448	0.277592	0.277433	0.351451	0.276367	0.327228	0.261268	0.309978	0.275772	0.209931				722	0.202456	0.231572	0.272531	0.202131	0.29705	0.199464	0.198048	0.199977	0.206657	0.30451	0.266348	0.318683	0.293713	0.325933	0.329164	0.336155	0.215745	0.29705				722	0.196746	0.251117	0.227037	0.18729	0.236373
723	0.198436	0.238893	0.211811	0.210892	0.239214	0.209907	0.207862	0.217507	0.214351	0.27404	0.273939	0.355295	0.279357	0.331274	0.269596	0.31433	0.282759	0.211811				723	0.208059	0.228303	0.270183	0.208677	0.292752	0.195666	0.201104	0.197298	0.208238	0.305481	0.266155	0.321868	0.295019	0.326872	0.33282	0.337171	0.226982	0.292752				723	0.199109	0.249219	0.222519	0.190573	0.238525
724	0.196439	0.238643	0.21497	0.211515	0.239635	0.209844	0.206181	0.213931	0.217395	0.271159	0.269203	0.358787	0.283312	0.333728	0.27871	0.320027	0.285638	0.21497				724	0.210634	0.224524	0.267464	0.212493	0.288036	0.192744	0.204294	0.197104	0.209474	0.306394	0.265167	0.324045	0.296333	0.328504	0.33593	0.338232	0.236543	0.288036				724	0.20092	0.247361	0.217458	0.196155	0.240381
725	0.196759	0.237167	0.218695	0.212061	0.240029	0.20887	0.203139	0.210066	0.220844	0.269178	0.264234	0.361361	0.286667	0.335255	0.287617	0.325329	0.28577	0.218695				725	0.207771	0.219473	0.264457	0.211458	0.284709	0.193386	0.205347	0.200151	0.21016	0.30845	0.265352	0.323578	0.29848	0.329922	0.33872	0.339182	0.238089	0.284709				725	0.200071	0.245	0.212495	0.200276	0.241849
726	0.1988	0.23661	0.222022	0.211637	0.239286	0.207408	0.201993	0.207419	0.223999	0.268552	0.260479	0.362842	0.288733	0.336644	0.295639	0.329326	0.283951	0.222022				726	0.202122	0.213901	0.261397	0.208639	0.283411	0.197194	0.204457	0.204091	0.210232	0.31205	0.267065	0.319721	0.301096	0.330725	0.341108	0.34068	0.234962	0.283411				726	0.197378	0.24184	0.208482	0.201462	0.243996
727	0.200555	0.237827	0.224376	0.209213	0.237245	0.205317	0.203611	0.207167	0.225405	0.268597	0.258791	0.363876	0.289316	0.338059	0.30181	0.33163	0.28164	0.224376				727	0.19811	0.210113	0.258632	0.206592	0.282807	0.201458	0.203365	0.205142	0.209842	0.316443	0.268901	0.314116	0.303183	0.330873	0.342492	0.342643	0.23742	0.282807				727	0.19565	0.239254	0.205373	0.201375	0.245795
728	0.201012	0.241067	0.225845	0.204389	0.233328	0.202436	0.206089	0.208422	0.224895	0.26888	0.258906	0.365422	0.288436	0.338769	0.305903	0.332431	0.28186	0.225845				728	0.198613	0.20945	0.25648	0.205492	0.280371	0.20389	0.202731	0.203072	0.209134	0.319631	0.269599	0.308797	0.304537	0.330245	0.343044	0.344766	0.241859	0.280371				728	0.196553	0.23837	0.203224	0.201888	0.245804
729	0.201264	0.245313	0.227212	0.19856	0.228124	0.19939	0.206826	0.20937	0.223232	0.269201	0.259943	0.368297	0.286059	0.337691	0.307989	0.331937	0.285754	0.227212				729	0.203348	0.211559	0.254921	0.203597	0.276122	0.204103	0.201708	0.201368	0.208258	0.320286	0.270055	0.304888	0.305141	0.328661	0.343115	0.34522	0.258747	0.276122				729	0.198279	0.238852	0.202446	0.203642	0.243793
730	0.203015	0.248372	0.228987	0.19416	0.223	0.198216	0.205	0.209046	0.22146	0.269397	0.261338	0.371879	0.282654	0.334785	0.308175	0.330668	0.294316	0.228987				730	0.208223	0.215209	0.253727	0.198605	0.272461	0.204288	0.19918	0.202005	0.207581	0.319621	0.271132	0.302418	0.305532	0.326401	0.342804	0.344557	0.27651	0.272461				730	0.197897	0.238897	0.203496	0.206244	0.241259
731	0.206815	0.248666	0.231388	0.192434	0.219363	0.200417	0.201953	0.209326	0.219853	0.2692	0.263279	0.374998	0.279542	0.331816	0.307566	0.329177	0.303553	0.231388				731	0.207388	0.218968	0.252606	0.190735	0.270753	0.20665	0.195865	0.204604	0.207977	0.319314	0.272888	0.30105	0.305317	0.324042	0.342035	0.343355	0.295628	0.270753				731	0.19536	0.236429	0.206359	0.206999	0.239774
732	0.211608	0.246591	0.23423	0.193746	0.217121	0.205545	0.199856	0.211148	0.218294	0.268372	0.265355	0.377055	0.278545	0.330747	0.307183	0.327245	0.313109	0.23423				732	0.200762	0.221497	0.251111	0.185339	0.270828	0.211578	0.193926	0.206496	0.210133	0.320174	0.27542	0.299919	0.303723	0.322564	0.34095	0.342693	0.316534	0.270828				732	0.19334	0.231789	0.210583	0.205532	0.239745
733	0.215247	0.243475	0.236846	0.197537	0.215775	0.211521	0.199039	0.213786	0.216445	0.2672	0.265936	0.378289	0.280588	0.331844	0.30759	0.325604	0.319301	0.236846				733	0.194487	0.222663	0.24947	0.1852	0.272698	0.217645	0.194875	0.204523	0.2131	0.32168	0.278315	0.298262	0.300956	0.322499	0.339406	0.343651	0.337132	0.272698				733	0.193948	0.227435	0.215667	0.20255	0.240642
734	0.215735	0.240287	0.23892	0.202429	0.21395	0.21597	0.1992	0.215386	0.214062	0.265701	0.26569	0.378309	0.284869	0.33468	0.308751	0.324416	0.320102	0.23892				734	0.192656	0.22353	0.248022	0.188136	0.276176	0.222791	0.197637	0.199739	0.215735	0.322071	0.279935	0.29633	0.296959	0.323313	0.337199	0.346428	0.355247	0.276176				734	0.196674	0.225433	0.221228	0.199486	0.242639
735	0.212584	0.236985	0.240333	0.20711	0.211673	0.218373	0.200117	0.214156	0.211631	0.263976	0.266398	0.376084	0.290174	0.338881	0.310044	0.323973	0.314052	0.240333				735	0.195401	0.225282	0.246805	0.189483	0.27937	0.225208	0.199924	0.195878	0.217251	0.320175	0.280435	0.295071	0.292238	0.323665	0.33412	0.349757	0.367661	0.27937				735	0.198201	0.224891	0.226242	0.197523	0.246321
736	0.207358	0.233475	0.24175	0.209953	0.210448	0.21944	0.201871	0.210217	0.209847	0.262035	0.268757	0.372306	0.295847	0.344199	0.31106	0.324039	0.302827	0.24175				736	0.199519	0.227844	0.245722	0.189122	0.280494	0.224852	0.201017	0.194914	0.217934	0.31747	0.281243	0.295351	0.28749	0.322642	0.330198	0.352567	0.370624	0.280494				736	0.196483	0.225496	0.230575	0.197378	0.252142
737	0.202076	0.230102	0.242691	0.209652	0.2117	0.219908	0.203777	0.205799	0.21015	0.259942	0.2713	0.368871	0.301233	0.34944	0.311321	0.324272	0.290014	0.242691				737	0.199547	0.229667	0.244852	0.190791	0.280162	0.223353	0.201822	0.196442	0.218136	0.315922	0.283086	0.297312	0.283025	0.321019	0.325554	0.35463	0.369278	0.280162				737	0.193501	0.226601	0.233909	0.198563	0.259463
738	0.197893	0.227696	0.242574	0.206748	0.214874	0.220137	0.205138	0.202794	0.212869	0.257789	0.273388	0.36716	0.306858	0.353409	0.310875	0.324575	0.278218	0.242574				738	0.195132	0.229003	0.244308	0.195857	0.280082	0.221476	0.202988	0.197773	0.218423	0.316472	0.285863	0.300292	0.278595	0.320015	0.320673	0.356037	0.364694	0.280082				738	0.192401	0.227567	0.236079	0.200164	0.266434
739	0.194688	0.227248	0.241228	0.202669	0.219503	0.220022	0.205367	0.201398	0.217007	0.256033	0.276454	0.367264	0.3121	0.354821	0.309581	0.325039	0.272156	0.241228				739	0.19118	0.226205	0.243994	0.202467	0.281414	0.219507	0.203623	0.196977	0.218291	0.318294	0.288887	0.303345	0.274386	0.320029	0.316198	0.357084	0.358376	0.281414				739	0.194138	0.227864	0.236716	0.201518	0.271666
740	0.191064	0.228541	0.238438	0.199052	0.223187	0.219217	0.204724	0.200595	0.221021	0.25491	0.281001	0.368727	0.315924	0.35381	0.307363	0.325642	0.268725	0.238438				740	0.191351	0.22302	0.243952	0.206913	0.284103	0.217241	0.201983	0.196209	0.216669	0.319719	0.292377	0.306048	0.270867	0.320987	0.312042	0.357905	0.349484	0.284103				740	0.197505	0.227182	0.23685	0.202475	0.275083
741	0.18785	0.230198	0.234176	0.196279	0.224857	0.217901	0.203822	0.19975	0.224564	0.254325	0.285374	0.371079	0.317705	0.351764	0.304452	0.325684	0.272529	0.234176				741	0.19613	0.220828	0.244264	0.205582	0.285796	0.213582	0.196564	0.197676	0.21302	0.319427	0.295874	0.30817	0.26822	0.322672	0.308019	0.357842	0.339387	0.285796				741	0.200036	0.225315	0.236593	0.203253	0.276724
742	0.187111	0.230262	0.228477	0.194044	0.224948	0.216388	0.203186	0.199504	0.228148	0.25403	0.288039	0.374894	0.316854	0.349668	0.301079	0.32498	0.277985	0.228477				742	0.202587	0.219763	0.244845	0.200115	0.283335	0.208564	0.189766	0.201374	0.208123	0.318418	0.299148	0.309823	0.266111	0.324366	0.304362	0.355867	0.330965	0.283335				742	0.20019	0.223096	0.235909	0.204055	0.276471
743	0.189863	0.227626	0.222083	0.191394	0.225204	0.214404	0.203107	0.200725	0.232211	0.253554	0.289635	0.379261	0.313988	0.34753	0.297703	0.323856	0.284403	0.222083				743	0.206277	0.218832	0.245084	0.195609	0.277715	0.204054	0.185209	0.205385	0.203621	0.317277	0.30228	0.311232	0.264459	0.325099	0.301278	0.352875	0.325545	0.277715				743	0.19959	0.221675	0.235162	0.204254	0.274296
744	0.195182	0.222265	0.215684	0.188768	0.226289	0.211191	0.202866	0.203268	0.236602	0.253235	0.291411	0.382607	0.309474	0.345281	0.295042	0.323112	0.287555	0.215684				744	0.204748	0.217136	0.24417	0.195071	0.272824	0.202674	0.185664	0.207367	0.20104	0.316655	0.305694	0.312629	0.264165	0.324096	0.298943	0.351114	0.322202	0.272824				744	0.200296	0.221071	0.234776	0.203677	0.271
745	0.200498	0.215368	0.210638	0.187547	0.228547	0.207207	0.201722	0.204828	0.240568	0.254006	0.292598	0.383733	0.30391	0.34348	0.292661	0.323665	0.286983	0.210638				745	0.200564	0.215201	0.24209	0.198606	0.270913	0.204827	0.191411	0.207708	0.200454	0.315908	0.308567	0.314179	0.266237	0.321494	0.297128	0.35129	0.318591	0.270913				745	0.202562	0.220195	0.234972	0.202082	0.266843
746	0.203737	0.208779	0.207696	0.188674	0.231108	0.203807	0.200086	0.204076	0.243094	0.255661	0.2914	0.38195	0.298336	0.34317	0.290685	0.325808	0.283192	0.207696				746	0.196758	0.214182	0.238674	0.202814	0.27197	0.209335	0.198505	0.207949	0.202045	0.313652	0.309219	0.315048	0.270819	0.318105	0.296114	0.352974	0.316918	0.27197				746	0.204953	0.217811	0.235824	0.199437	0.262136
747	0.203901	0.204355	0.207049	0.191314	0.232757	0.202382	0.198858	0.202533	0.243304	0.258154	0.288301	0.377813	0.293225	0.343735	0.289304	0.329063	0.277687	0.207049				747	0.195253	0.214923	0.234292	0.202973	0.275013	0.212428	0.203076	0.20929	0.205975	0.309079	0.307414	0.314508	0.276364	0.315341	0.295395	0.355238	0.317341	0.275013				747	0.20547	0.214955	0.237126	0.196821	0.25679
748	0.201893	0.20248	0.208642	0.193928	0.231092	0.202446	0.199019	0.202338	0.241146	0.261168	0.28616	0.372402	0.288989	0.345074	0.288352	0.331623	0.273373	0.208642				748	0.196376	0.217609	0.229386	0.199782	0.278386	0.210781	0.20563	0.210902	0.211002	0.303807	0.305046	0.312546	0.280247	0.313886	0.294307	0.356959	0.319563	0.278386				748	0.202528	0.213528	0.238544	0.195895	0.251609
749	0.199431	0.202962	0.212217	0.195743	0.226604	0.202743	0.200526	0.204235	0.237916	0.264992	0.28579	0.366818	0.285658	0.345238	0.287285	0.332621	0.2764	0.212217				749	0.198084	0.222061	0.224624	0.196987	0.280441	0.20732	0.208594	0.210542	0.216077	0.29947	0.302936	0.309806	0.281315	0.313712	0.292344	0.357302	0.32189	0.280441				749	0.197293	0.2145	0.239619	0.197386	0.247112
750	0.197683	0.205567	0.216785	0.196947	0.221753	0.20219	0.201912	0.207533	0.235273	0.270226	0.286362	0.361771	0.283498	0.343315	0.285531	0.33249	0.284469	0.216785				750	0.196847	0.227026	0.220743	0.1967	0.280897	0.206738	0.212552	0.207679	0.220132	0.296894	0.300652	0.307397	0.28086	0.315334	0.289608	0.356358	0.323789	0.280897				750	0.19234	0.217475	0.240168	0.20025	0.243613
751	0.196226	0.209851	0.2215	0.197944	0.218637	0.20146	0.201636	0.211342	0.234251	0.276784	0.286241	0.35769	0.282723	0.339835	0.283023	0.330767	0.296325	0.2215				751	0.192235	0.229729	0.217976	0.198016	0.281186	0.210198	0.216447	0.204711	0.22234	0.295917	0.297463	0.305959	0.279947	0.317264	0.286901	0.3553	0.327716	0.281186				751	0.189167	0.220975	0.239686	0.20212	0.240766
752	0.195427	0.215104	0.225619	0.198666	0.217218	0.201762	0.20204	0.214649	0.234507	0.283961	0.285173	0.354976	0.283135	0.335507	0.279581	0.327505	0.304854	0.225619				752	0.188591	0.228391	0.216312	0.197629	0.281309	0.215806	0.217179	0.203431	0.221911	0.295921	0.293759	0.305741	0.279268	0.31868	0.285037	0.354745	0.332176	0.281309				752	0.187754	0.223107	0.237628	0.200958	0.23758
753	0.195522	0.2205	0.228561	0.198202	0.217076	0.203204	0.204637	0.216548	0.234515	0.291031	0.283774	0.353098	0.283745	0.329823	0.275781	0.323749	0.305105	0.228561				753	0.189181	0.224672	0.215972	0.195061	0.281318	0.219844	0.213207	0.203757	0.219058	0.296529	0.290516	0.306489	0.279108	0.319274	0.284541	0.354634	0.335629	0.281318				753	0.186668	0.22382	0.233927	0.196905	0.234448
754	0.196731	0.225227	0.230456	0.196305	0.216249	0.204776	0.2088	0.218249	0.233164	0.297475	0.282349	0.351573	0.283716	0.32273	0.271797	0.319902	0.299371	0.230456				754	0.193926	0.220953	0.217424	0.192984	0.281669	0.219606	0.207581	0.204812	0.21451	0.297385	0.287707	0.308164	0.278976	0.319785	0.285205	0.354581	0.335622	0.281669				754	0.185824	0.224212	0.229043	0.192413	0.232235
755	0.19836	0.229101	0.232257	0.194632	0.214035	0.205647	0.211835	0.220375	0.230726	0.302849	0.281722	0.34905	0.283194	0.315681	0.268	0.316902	0.291101	0.232257				755	0.199642	0.218509	0.220351	0.19327	0.281348	0.217453	0.20363	0.205018	0.209475	0.298493	0.284768	0.310526	0.278645	0.320566	0.286326	0.353064	0.33657	0.281348				755	0.186089	0.224805	0.223368	0.189306	0.231549
756	0.199556	0.2324	0.234597	0.194539	0.212018	0.20604	0.210765	0.222337	0.228277	0.306896	0.281941	0.344413	0.282033	0.309421	0.265258	0.315901	0.285081	0.234597				756	0.201881	0.216913	0.224277	0.195889	0.27933	0.216562	0.202762	0.202943	0.205299	0.299834	0.280523	0.313652	0.278057	0.321746	0.287717	0.349311	0.341677	0.27933				756	0.188043	0.22571	0.217302	0.188904	0.231934
757	0.200242	0.235395	0.237135	0.196692	0.211548	0.207126	0.206672	0.223364	0.226792	0.309256	0.283471	0.337663	0.279991	0.30387	0.263957	0.317073	0.285298	0.237135				757	0.19932	0.214029	0.228138	0.198711	0.275982	0.21793	0.20423	0.199935	0.202861	0.300982	0.275777	0.317741	0.277344	0.32329	0.289515	0.344246	0.350249	0.275982				757	0.191386	0.227195	0.212415	0.189852	0.233026
758	0.200513	0.238418	0.239376	0.200405	0.213245	0.209484	0.201918	0.223072	0.226515	0.310175	0.285387	0.330278	0.276555	0.298773	0.264371	0.320129	0.291383	0.239376				758	0.195321	0.208939	0.231102	0.197919	0.272772	0.220238	0.204119	0.198445	0.201965	0.302797	0.272784	0.322608	0.27648	0.324728	0.291549	0.339819	0.357091	0.272772				758	0.194818	0.228904	0.209216	0.188578	0.23383
759	0.200723	0.240868	0.241061	0.203984	0.216782	0.212388	0.197735	0.221515	0.226725	0.310264	0.286688	0.324542	0.271892	0.294259	0.266875	0.324117	0.300768	0.241061				759	0.193838	0.203475	0.232837	0.194747	0.270988	0.220372	0.201181	0.199055	0.201966	0.305088	0.27135	0.327613	0.275574	0.326404	0.293949	0.337346	0.360394	0.270988				759	0.196889	0.229236	0.208016	0.186037	0.234334
760	0.20101	0.242525	0.241592	0.2065	0.220987	0.214985	0.194009	0.219514	0.226958	0.309966	0.287153	0.321827	0.267205	0.290919	0.270858	0.327765	0.307059	0.241592				760	0.196228	0.200361	0.234043	0.193314	0.27051	0.216255	0.198263	0.20033	0.202237	0.306682	0.268749	0.331376	0.275784	0.328579	0.296589	0.337021	0.364204	0.27051				760	0.197041	0.227725	0.208268	0.186847	0.234451
761	0.201129	0.243488	0.240967	0.208279	0.224615	0.217152	0.189716	0.217823	0.226889	0.309839	0.286966	0.322183	0.263436	0.289222	0.27537	0.330408	0.305156	0.240967				761	0.199984	0.200596	0.235368	0.195208	0.270512	0.209752	0.197908	0.200095	0.203321	0.307438	0.264282	0.333331	0.277681	0.330982	0.298853	0.337742	0.370359	0.270512				761	0.196341	0.22585	0.208384	0.192035	0.235089
762	0.201452	0.24402	0.238963	0.209603	0.226255	0.219025	0.185649	0.21603	0.226573	0.310123	0.286211	0.324785	0.26041	0.289422	0.279509	0.33106	0.297627	0.238963				762	0.20042	0.203672	0.237272	0.199408	0.2702	0.203786	0.200204	0.198561	0.2052	0.308094	0.261331	0.333871	0.280682	0.333261	0.300042	0.338924	0.380028	0.2702				762	0.195906	0.225499	0.207946	0.199402	0.236312
763	0.2027	0.243988	0.235809	0.210316	0.226383	0.220768	0.184705	0.214386	0.226218	0.310238	0.285014	0.328134	0.257599	0.290292	0.282686	0.329438	0.287603	0.235809				763	0.194442	0.208309	0.239396	0.201891	0.269113	0.200369	0.202326	0.197239	0.207735	0.309627	0.261955	0.333737	0.28294	0.335109	0.300913	0.34064	0.384193	0.269113				763	0.19575	0.227726	0.207258	0.205172	0.238165
764	0.204771	0.243071	0.232002	0.209504	0.226256	0.222387	0.188835	0.213027	0.225785	0.310013	0.283745	0.33153	0.25544	0.291114	0.284648	0.326008	0.280271	0.232002				764	0.186385	0.212851	0.241469	0.200327	0.267752	0.199719	0.202243	0.197706	0.209952	0.312213	0.264504	0.333662	0.282846	0.336898	0.301862	0.342688	0.386766	0.267752				764	0.195145	0.231365	0.207301	0.207422	0.240201
765	0.206804	0.240836	0.228151	0.206172	0.227288	0.224248	0.195884	0.212598	0.225017	0.309928	0.281985	0.333486	0.255094	0.291817	0.285346	0.321824	0.277573	0.228151				765	0.182417	0.216068	0.243023	0.197495	0.265905	0.200244	0.201	0.200106	0.210936	0.314835	0.265436	0.334075	0.280476	0.339343	0.302817	0.344343	0.38477	0.265905				765	0.193325	0.233569	0.207973	0.207402	0.241686
766	0.207633	0.237582	0.224524	0.201238	0.228984	0.226236	0.202168	0.212624	0.224053	0.310656	0.279448	0.333219	0.257208	0.292136	0.285386	0.317715	0.278495	0.224524				766	0.185426	0.2182	0.243968	0.197054	0.26394	0.199983	0.201023	0.203188	0.21045	0.315578	0.264514	0.334828	0.277731	0.342504	0.303771	0.345668	0.385461	0.26394				766	0.191042	0.23264	0.208946	0.206729	0.242859
767	0.206922	0.233831	0.221886	0.197793	0.229599	0.227823	0.205759	0.213326	0.222495	0.311983	0.276881	0.330764	0.261433	0.291556	0.28555	0.314685	0.282726	0.221886				767	0.192886	0.220133	0.244514	0.19979	0.261774	0.198845	0.202893	0.20583	0.208821	0.313173	0.264108	0.335937	0.276053	0.34586	0.30461	0.3469	0.385879	0.261774				767	0.189403	0.229868	0.210078	0.205516	0.243768
768	0.205615	0.229261	0.220807	0.197924	0.228234	0.228373	0.20787	0.214372	0.220096	0.312891	0.275411	0.327088	0.267281	0.290262	0.285571	0.312534	0.28798	0.220807				768	0.198474	0.222726	0.245292	0.203387	0.259628	0.198527	0.204584	0.208311	0.206074	0.308788	0.265086	0.337447	0.275829	0.34825	0.305432	0.348621	0.384098	0.259628				768	0.18881	0.227962	0.211768	0.202361	0.245276
769	0.205271	0.22409	0.221443	0.201246	0.226415	0.227914	0.210116	0.214862	0.217254	0.312408	0.274894	0.323643	0.274638	0.288926	0.285693	0.311188	0.291464	0.221443				769	0.196734	0.225022	0.245599	0.204181	0.257594	0.200525	0.204371	0.211408	0.203523	0.304273	0.266153	0.339134	0.276877	0.348905	0.306712	0.350115	0.379757	0.257594				769	0.189916	0.228027	0.214151	0.196428	0.24766
770	0.206239	0.219002	0.223618	0.205035	0.225735	0.226179	0.213002	0.214666	0.21484	0.310639	0.27398	0.321349	0.282891	0.288056	0.286265	0.310732	0.290143	0.223618				770	0.189904	0.224846	0.244792	0.201579	0.2553	0.205149	0.203664	0.214789	0.202332	0.300599	0.266407	0.340614	0.278418	0.348045	0.308235	0.349953	0.372637	0.2553				770	0.191822	0.229353	0.217483	0.190247	0.250905
771	0.207594	0.214742	0.226924	0.206533	0.226706	0.2229	0.215278	0.214095	0.213596	0.308174	0.271511	0.320486	0.290006	0.287636	0.287713	0.310973	0.284474	0.226924				771	0.185516	0.222661	0.242486	0.198753	0.252247	0.211275	0.204611	0.216823	0.202266	0.297211	0.266503	0.342086	0.279063	0.346988	0.309774	0.346969	0.366005	0.252247				771	0.193434	0.23081	0.221474	0.187486	0.252837
772	0.207357	0.211779	0.230901	0.205582	0.228489	0.218255	0.214855	0.213222	0.213714	0.305736	0.267942	0.320699	0.293934	0.287712	0.290232	0.311527	0.278112	0.230901				772	0.18765	0.220681	0.238479	0.197779	0.248602	0.217021	0.208052	0.21548	0.202313	0.293619	0.267876	0.343383	0.27893	0.346857	0.310758	0.3414	0.35908	0.248602				772	0.193433	0.231701	0.225712	0.189863	0.252558
773	0.20472	0.210171	0.235186	0.203475	0.229353	0.213185	0.211303	0.211991	0.21446	0.303209	0.264569	0.321252	0.29434	0.28846	0.293624	0.311588	0.273827	0.235186				773	0.195034	0.220738	0.23322	0.198545	0.245163	0.221348	0.212608	0.211386	0.201744	0.289842	0.270777	0.344295	0.278458	0.347138	0.311177	0.333864	0.355466	0.245163				773	0.191632	0.232314	0.229656	0.194567	0.250754
774	0.200421	0.209137	0.239242	0.202547	0.228239	0.208636	0.206925	0.210186	0.214597	0.299985	0.262008	0.321332	0.293284	0.290054	0.297778	0.310413	0.273258	0.239242				774	0.20194	0.22363	0.227942	0.198403	0.243281	0.224562	0.214563	0.207392	0.201015	0.286939	0.273758	0.344085	0.278363	0.347317	0.311108	0.325642	0.350348	0.243281				774	0.189573	0.232985	0.232419	0.196733	0.249148
775	0.195546	0.208591	0.242698	0.203017	0.225945	0.204761	0.203899	0.207859	0.213829	0.295973	0.260642	0.319951	0.292337	0.292557	0.302463	0.30828	0.275834	0.242698				775	0.202753	0.228109	0.223812	0.194946	0.242389	0.227309	0.212619	0.205346	0.200929	0.286056	0.274467	0.343678	0.278962	0.346445	0.310476	0.31742	0.347092	0.242389				775	0.189082	0.234179	0.233386	0.195221	0.249087
776	0.191545	0.209079	0.245596	0.202993	0.223958	0.201573	0.203207	0.204969	0.213429	0.291918	0.260994	0.316899	0.292287	0.295622	0.307095	0.30609	0.280403	0.245596				776	0.199792	0.232156	0.221726	0.190272	0.241506	0.229917	0.209278	0.20516	0.2016	0.287512	0.273183	0.344367	0.279894	0.344433	0.309374	0.310682	0.34115	0.241506				776	0.19072	0.235796	0.232689	0.193608	0.249862
777	0.189095	0.210893	0.247228	0.1995	0.223152	0.199056	0.20422	0.201404	0.214936	0.288721	0.262463	0.313402	0.293086	0.299377	0.311729	0.304654	0.28608	0.247228				777	0.198378	0.23479	0.222092	0.18809	0.240086	0.231755	0.206667	0.204922	0.202724	0.290534	0.272046	0.346451	0.279975	0.342128	0.307656	0.306231	0.336005	0.240086				777	0.19392	0.23691	0.231148	0.19337	0.250093
778	0.188375	0.213373	0.247665	0.194347	0.223898	0.197934	0.205335	0.197631	0.218232	0.286899	0.263705	0.311525	0.294521	0.30419	0.316336	0.304862	0.288921	0.247665				778	0.200624	0.236004	0.225071	0.190166	0.238909	0.231624	0.205195	0.202946	0.203224	0.293461	0.271913	0.349578	0.279067	0.340385	0.305383	0.30534	0.330671	0.238909				778	0.196624	0.236864	0.229227	0.195091	0.248201
779	0.189514	0.215304	0.246732	0.191156	0.225038	0.198621	0.205665	0.193842	0.22131	0.286077	0.264405	0.312636	0.295892	0.309172	0.319619	0.306737	0.286494	0.246732				779	0.206084	0.236635	0.229449	0.19441	0.23954	0.228916	0.203778	0.200222	0.201907	0.295237	0.271605	0.352506	0.277508	0.339386	0.302623	0.308069	0.324264	0.23954				779	0.198058	0.235106	0.227609	0.196936	0.244704
780	0.19178	0.215843	0.24492	0.19167	0.22502	0.20035	0.206352	0.191845	0.221793	0.285624	0.264903	0.316582	0.297398	0.313403	0.321138	0.309909	0.28203	0.24492				780	0.211061	0.237176	0.234377	0.196708	0.242834	0.224132	0.200412	0.198685	0.198615	0.295891	0.269974	0.353816	0.275655	0.339604	0.299352	0.31307	0.318188	0.242834				780	0.198848	0.232106	0.22661	0.197509	0.240542
781	0.194114	0.215032	0.242267	0.194137	0.223053	0.201192	0.208342	0.192838	0.220478	0.284293	0.265815	0.321562	0.299734	0.316301	0.32161	0.313532	0.279276	0.242267				781	0.2107	0.238002	0.238918	0.196344	0.24809	0.218706	0.196981	0.199056	0.196003	0.29624	0.269116	0.353813	0.273912	0.341117	0.295761	0.317932	0.311208	0.24809				781	0.199597	0.229031	0.225807	0.198514	0.237168
782	0.19619	0.214135	0.238944	0.19516	0.220568	0.19974	0.211156	0.195778	0.219103	0.282693	0.26674	0.324903	0.302982	0.318322	0.321286	0.317263	0.283911	0.238944				782	0.205382	0.239173	0.242353	0.196058	0.25295	0.214381	0.196667	0.200072	0.196845	0.295952	0.271447	0.352936	0.272687	0.343703	0.291808	0.320567	0.30745	0.25295				782	0.200342	0.227211	0.224873	0.20154	0.234541
783	0.198107	0.214769	0.235503	0.193943	0.218762	0.196818	0.213335	0.199348	0.218821	0.281989	0.266939	0.325679	0.30658	0.319809	0.320266	0.321114	0.29387	0.235503				783	0.198904	0.240058	0.2444	0.198006	0.255173	0.211421	0.200423	0.199504	0.202027	0.294762	0.277187	0.351559	0.271594	0.345861	0.287729	0.32064	0.306321	0.255173				783	0.200787	0.227724	0.224093	0.206068	0.233075
784	0.200015	0.217456	0.232219	0.193228	0.218403	0.195142	0.214269	0.202659	0.219723	0.282114	0.267172	0.32456	0.310354	0.320617	0.318897	0.32466	0.307272	0.232219				784	0.195115	0.239726	0.245202	0.201649	0.254349	0.209014	0.205309	0.197632	0.208911	0.292319	0.283476	0.350349	0.270587	0.346595	0.283625	0.318688	0.309316	0.254349				784	0.19917	0.230464	0.223427	0.210066	0.231523
785	0.201179	0.220163	0.229086	0.195079	0.218369	0.196279	0.214527	0.205966	0.221035	0.282427	0.269124	0.322926	0.313924	0.320628	0.3177	0.32743	0.321477	0.229086				785	0.195464	0.239045	0.24494	0.204419	0.25266	0.206067	0.206872	0.196688	0.213779	0.288362	0.288701	0.349698	0.270543	0.346581	0.279909	0.316649	0.314709	0.25266				785	0.195502	0.2337	0.221912	0.209773	0.229117
786	0.201331	0.221717	0.225912	0.199665	0.216924	0.19982	0.214173	0.210259	0.221946	0.282377	0.273273	0.321096	0.316452	0.319782	0.316853	0.329229	0.331023	0.225912				786	0.198709	0.239922	0.243948	0.202691	0.251681	0.202347	0.204143	0.198123	0.215818	0.283485	0.29343	0.349436	0.27104	0.346346	0.27655	0.315459	0.323208	0.251681				786	0.192271	0.235373	0.219013	0.203131	0.22667
787	0.200834	0.222734	0.223003	0.204938	0.212871	0.203348	0.212931	0.215306	0.222502	0.281725	0.278475	0.319075	0.317682	0.317588	0.31676	0.32972	0.331658	0.223003				787	0.200861	0.243669	0.243008	0.197876	0.251667	0.199714	0.200977	0.201611	0.216563	0.278845	0.29755	0.350123	0.272005	0.345806	0.273685	0.315134	0.334235	0.251667				787	0.192357	0.235515	0.214785	0.194739	0.22573
788	0.200509	0.223796	0.220461	0.208437	0.207969	0.204648	0.210323	0.219981	0.223193	0.279475	0.283358	0.317319	0.317897	0.314445	0.317249	0.329963	0.320653	0.220461				788	0.197089	0.248074	0.242495	0.193989	0.252176	0.200162	0.200293	0.204563	0.217145	0.275406	0.299616	0.35216	0.273557	0.344958	0.271465	0.315018	0.34568	0.252176				788	0.196016	0.23559	0.20948	0.190322	0.227607
789	0.200794	0.22559	0.218751	0.20938	0.204714	0.204318	0.206763	0.222081	0.223715	0.275586	0.287933	0.316865	0.317863	0.311304	0.317909	0.330153	0.30449	0.218751				789	0.19019	0.250504	0.242248	0.193164	0.251376	0.203809	0.202337	0.204989	0.218658	0.273815	0.298443	0.354882	0.275431	0.344158	0.269768	0.314567	0.357	0.251376				789	0.200911	0.236354	0.204208	0.192283	0.231625
790	0.201461	0.228396	0.218116	0.208268	0.204886	0.204384	0.203848	0.220814	0.223617	0.271703	0.291546	0.31808	0.319055	0.308937	0.317732	0.330034	0.291987	0.218116				790	0.186638	0.249059	0.241821	0.194897	0.248037	0.208227	0.204161	0.204289	0.220782	0.273194	0.295596	0.357355	0.277304	0.344063	0.268844	0.313435	0.365539	0.248037				790	0.203333	0.237886	0.200929	0.197789	0.236685
791	0.201753	0.232479	0.218376	0.205777	0.208058	0.20571	0.203419	0.217423	0.222617	0.268342	0.292472	0.320425	0.318842	0.30807	0.316487	0.329606	0.285803	0.218376				791	0.189354	0.244478	0.240811	0.196232	0.243825	0.21083	0.20211	0.204817	0.222594	0.272301	0.293176	0.358037	0.279009	0.345652	0.269125	0.313021	0.37473	0.243825				791	0.20187	0.239133	0.200471	0.199851	0.240891
792	0.200704	0.238071	0.219092	0.202609	0.211884	0.208155	0.205012	0.213514	0.220944	0.265667	0.290125	0.323	0.317869	0.308541	0.314927	0.328983	0.285835	0.219092				792	0.196517	0.239323	0.239642	0.195237	0.240673	0.210198	0.197206	0.207784	0.223221	0.271182	0.29099	0.356252	0.280818	0.348168	0.270638	0.315614	0.379358	0.240673				792	0.198018	0.239539	0.202664	0.195597	0.243546
793	0.198403	0.244153	0.219974	0.199281	0.214723	0.210335	0.207498	0.210375	0.219061	0.263485	0.287167	0.325336	0.316063	0.308696	0.313329	0.32789	0.289194	0.219974				793	0.202889	0.235764	0.239009	0.194489	0.239732	0.207265	0.194753	0.212376	0.223005	0.270539	0.28707	0.353176	0.282704	0.350277	0.27218	0.321189	0.383975	0.239732				793	0.194355	0.238927	0.206471	0.190745	0.244764
794	0.195976	0.249112	0.220748	0.195969	0.216754	0.210333	0.210444	0.207732	0.217557	0.261833	0.286604	0.327377	0.313504	0.307255	0.311748	0.326594	0.290895	0.220748				794	0.203088	0.234686	0.238938	0.196674	0.24169	0.204559	0.196969	0.215783	0.222576	0.27097	0.281861	0.350856	0.284834	0.350644	0.27282	0.328856	0.383689	0.24169				794	0.192211	0.237385	0.210797	0.190173	0.245071
795	0.194842	0.252389	0.221245	0.192781	0.219429	0.208218	0.213771	0.203816	0.216818	0.260624	0.289037	0.329013	0.310244	0.304152	0.309661	0.325359	0.287661	0.221245				795	0.198622	0.235556	0.238832	0.201266	0.245584	0.203615	0.20244	0.216857	0.222156	0.272187	0.27735	0.350128	0.287058	0.348995	0.271978	0.335698	0.383978	0.245584				795	0.190792	0.235577	0.214985	0.195178	0.24481
796	0.19591	0.254747	0.221426	0.190461	0.223116	0.205696	0.217345	0.19751	0.21691	0.25977	0.293038	0.330574	0.306105	0.299793	0.306497	0.324194	0.278162	0.221426				796	0.195118	0.236527	0.237708	0.205283	0.248664	0.205077	0.206471	0.217498	0.221472	0.273315	0.274663	0.351014	0.288945	0.345845	0.270579	0.339517	0.383932	0.248664				796	0.187324	0.234232	0.21963	0.202761	0.244633
797	0.197769	0.25667	0.221372	0.189963	0.227341	0.204465	0.221408	0.191147	0.217764	0.259607	0.297383	0.331915	0.300893	0.294852	0.302174	0.322705	0.265997	0.221372				797	0.195929	0.236485	0.235451	0.206141	0.247961	0.208285	0.205728	0.219535	0.219245	0.274281	0.272849	0.352857	0.289737	0.341741	0.26959	0.339725	0.384667	0.247961				797	0.181624	0.234411	0.224267	0.206192	0.244945
798	0.198534	0.257478	0.220991	0.191191	0.23051	0.204932	0.224974	0.187752	0.219592	0.260547	0.302696	0.332877	0.294598	0.290611	0.298542	0.320486	0.258716	0.220991				798	0.201044	0.236106	0.232428	0.204	0.244404	0.211427	0.203441	0.223008	0.215135	0.275594	0.270471	0.354107	0.289524	0.336854	0.270095	0.337951	0.384417	0.244404				798	0.177676	0.236195	0.227415	0.202291	0.245363
799	0.197742	0.255986	0.220302	0.193752	0.231362	0.205563	0.226372	0.188562	0.220737	0.262725	0.30941	0.333678	0.287342	0.287833	0.294049	0.317773	0.260148	0.220302				799	0.205605	0.23636	0.228754	0.202	0.240612	0.213621	0.203152	0.227236	0.210142	0.277324	0.267781	0.354604	0.288465	0.331335	0.27155	0.335567	0.379741	0.240612				799	0.178974	0.238318	0.22803	0.196746	0.245355
800	0.19656	0.251932	0.219453	0.197081	0.229324	0.204993	0.224425	0.192462	0.21994	0.265733	0.316419	0.334465	0.279568	0.286064	0.288778	0.314563	0.267938	0.219453				800	0.205647	0.237748	0.224903	0.20248	0.237781	0.215857	0.205584	0.230023	0.205709	0.278931	0.266016	0.353507	0.287063	0.325729	0.27319	0.332554	0.374088	0.237781				800	0.18445	0.239271	0.226131	0.194863	0.244476
801	0.196286	0.24654	0.219009	0.200142	0.225229	0.204125	0.22063	0.197435	0.2173	0.269126	0.319578	0.335144	0.272569	0.284704	0.28291	0.310579	0.278587	0.219009				801	0.202286	0.24009	0.221507	0.205091	0.236561	0.218668	0.208428	0.22988	0.203219	0.28006	0.264821	0.350917	0.286112	0.321281	0.274519	0.329095	0.364444	0.236561				801	0.190289	0.238468	0.222183	0.197422	0.243277
[truncated: 199 more rows]
[truncated: 13 more columns]

## Sheet: Fig S3
Frame	M1-M2 (nm)	M1-K1(nm)	M2-K1(nm)
[truncated: 1,001 more rows]

## Sheet: Fig S4
RC = -1.4 (K+)
[truncated: 16,744 more rows]

[truncated: 9 more sheets: Fig S5, Fig S6, Fig S8, Fig S9, Fig S10, Fig S11, Fig S15, Fig S16, Fig S17]
